# Supplementary material for: Wolf-Pack-Inspired Distributed Encirclement for UAV–USV Systems via Visual Connectivity Preservation
Source: Biomimetics (Basel). 2026 Jul 21;11(7):513. doi: 10.3390/biomimetics11070513 (PMC13406351; doi:10.3390/biomimetics11070513)
Supplement: Supplementary file 1 [file biomimetics-11-00513-s001.zip]

Archive with 6 entries (6 files):
- S1_StrategyComparison_AllSeedMetrics.csv
- S2_StrategyComparison_SignificanceTests.csv
- S3_StrategyComparison_MetricDefinitions.csv
- S4_HeterogeneousStudy_AllTrials.csv
- S5_HeterogeneousGain_AllSeeds.csv
- S6_HeterogeneousRoleComplementarity.csv
