# Supplementary material for: Wolf-Pack-Inspired Distributed Encirclement for UAV–USV Systems via Visual Connectivity Preservation
Source: Biomimetics (Basel). 2026 Jul 21;11(7):513. doi: 10.3390/biomimetics11070513 (PMC13406351; doi:10.3390/biomimetics11070513)
Supplement: Supplementary file 1 [file biomimetics-11-00513-s001.zip › S1_StrategyComparison_AllSeedMetrics.csv]

Seed	ScenarioID	Method	FinalSuccessMetric	MeanSuccessLast20	PostStabilizationMeanScore	FinalRadiusError_m	PostStabilizationRadiusError_m	MeanRadiusErrorLast20_m	StableEncirclementTime_s	StableReached	FinalCoverageRatio	PostStabilizationCoverage	MeanVisualConnectivity	MeanGeomScoreLast20	MeanInfoScoreLast20	MeanVisScoreSaturatedLast20	RoleSwitches	LeaderSwitches	ControlSmoothness
1	1	Fixed-Role	0.269894208130607	0.338881355675078	0.338881355675078	4.71176534185096	3.97957730361762	3.97957730361762	NaN	0	0.625	0.603233830845771	0.0211442786069652	0.518967337304254	0.250621890547264	0.174307036247335	24	0	0.577189178936631
1	1	Static-Leader	0.759452928918005	0.56161435534512	0.539683886415837	3.45010712473468	3.1451530405554	2.85564838371878	37.4	1	1	0.606418918918919	0.0954157782515991	0.634106147187722	0.514738805970149	0.511253257521914	277	0	1.35823707543974
1	1	Proposed	0.581448328172961	0.640930094230022	0.632844503154095	0.587358661339767	2.36938923754838	1.79772954203914	33.8	1	0.625	0.699819711538462	0.0755152807391613	0.757738644719808	0.715174129353234	0.350094764273869	124	7	1.0859512317121
2	2	Fixed-Role	0.338066904035532	0.334865075090158	0.334865075090158	4.92035828438799	4.15681467327005	4.15681467327005	NaN	0	0.625	0.616915422885572	0.0206112295664534	0.505620991444893	0.256218905472637	0.171760246387112	56	0	0.644834860278886
2	2	Static-Leader	0.498866320371394	0.537921006451821	0.526096436857781	1.34840663967671	3.05466956128004	3.28011008202843	37.8	1	0.625	0.601447044334975	0.112117981520967	0.597139417930075	0.50752487562189	0.485726131248519	214	0	1.33872189922627
2	2	Proposed	0.62362124042652	0.573738938490535	0.6470121118209	0.613504794611527	2.43772863569751	2.22184311013706	36.2	1	0.75	0.689786585365854	0.0378464818763326	0.711029412087509	0.652985074626866	0.243129590144515	145	8	1.11952328770137
3	3	Fixed-Role	0.338152201080162	0.335261682317665	0.335261682317665	4.91745381013459	4.15026077940384	4.15026077940384	NaN	0	0.625	0.618159203980099	0.0206112295664534	0.506068355284804	0.256840796019901	0.171760246387112	88	0	0.765103204533648
3	3	Static-Leader	0.701494407340628	0.537911223361376	0.54420599305758	3.36300012983757	3.31679673214332	1.68595834125004	40.2	1	0.75	0.63	0.0515280739161336	0.762994639189983	0.429042288557214	0.330194266761431	286	0	1.41320636900872
3	3	Proposed	0.77332310059854	0.694288773857137	0.66403651136117	2.56573287038072	1.87599660502316	1.03779267101535	33	1	0.75	0.690938995215311	0.0904406538734897	0.848395175581009	0.713930348258706	0.420220326936745	133	7	1.0832224546276
4	4	Fixed-Role	0.338045371399766	0.335561169304182	0.335561169304182	4.92109172069616	4.15852453539892	4.15852453539892	NaN	0	0.625	0.617537313432836	0.0209665955934613	0.505510362255953	0.256218905472637	0.17472162994551	24	0	0.715031139690172
4	4	Static-Leader	0.457333073106076	0.528128068653366	0.536958653975867	1.30692010823588	3.01354724129753	2.28144003652803	44.8	1	0.5	0.584298584298584	0.0636105188343994	0.703599459716808	0.418034825870647	0.401504382847666	319	0	1.33661300174566
4	4	Proposed	0.623612606732702	0.592909673195884	0.645252347448785	0.613648244445997	2.26320024726935	2.43274266613659	40	1	0.75	0.692103620474407	0.0675195451314854	0.691692123051306	0.679726368159204	0.313314380478559	121	8	1.09084265757889
5	5	Fixed-Role	0.273812774901996	0.337964939075379	0.337964939075379	4.58422620109224	3.92006393102763	3.92006393102763	NaN	0	0.625	0.611318407960199	0.0183013503909026	0.523768809427371	0.258084577114428	0.152511253257522	8	0	0.684281925259321
5	5	Static-Leader	0.572636189884677	0.602014898796259	0.56217050653846	3.75862817188864	3.71685082214017	3.51696628909524	33.8	1	0.5	0.664963942307692	0.141613361762615	0.567555755637887	0.581467661691542	0.685915659796257	287	0	1.39606815391605
5	5	Proposed	0.655043812250915	0.63742194467715	0.635747669638061	0.600761238099506	2.40485482169612	1.99568770347251	34.2	1	0.625	0.6875	0.082089552238806	0.739469633074065	0.695273631840796	0.393153281212983	151	9	1.14289150500674
6	6	Fixed-Role	0.268617782918028	0.336562041652814	0.336562041652814	4.75390195874522	4.01125968147713	4.01125968147713	NaN	0	0.625	0.601990049751244	0.0206112295664534	0.51648950356345	0.25	0.169864960909737	8	0	0.710269272979769
6	6	Static-Leader	0.757512418550648	0.519254478793304	0.533623318570536	3.50206043251824	2.90986374879312	1.51652944516556	43.4	1	1	0.603156887755102	0.0355366027007818	0.782000728492381	0.425808457711443	0.229684908789386	240	0	1.35149056191845
6	6	Proposed	0.581278626465269	0.639478653912106	0.634630988937609	0.590166638230934	2.00330476790235	1.80591263601635	41.8	1	0.625	0.680082070707071	0.074271499644634	0.7570084980828	0.715796019900497	0.344586590855248	109	7	1.02689860231662
7	7	Fixed-Role	0.26697973458568	0.334750173940094	0.334750173940094	4.80841346878421	4.05308886366225	4.05308886366225	NaN	0	0.625	0.601990049751244	0.0202558635394456	0.513266544776793	0.250621890547264	0.166903577351338	40	0	0.614741136093841
7	7	Static-Leader	0.756225469980551	0.525026609091155	0.530744953289727	3.53676570494645	3.00488618711993	2.67851768667519	166.8	1	1	0.611526946107784	0.0792466240227434	0.655869723983515	0.481405472636816	0.376747216299455	161	0	1.18711670331256
7	7	Proposed	0.624568586834874	0.62985474507934	0.639136298411145	0.597785321004134	2.14725001438962	2.10974310581021	57	1	0.75	0.700418994413408	0.0792466240227434	0.731160790677501	0.715174129353234	0.34831793413883	103	5	0.997386709538772
8	8	Fixed-Role	0.269611968232393	0.339253280414088	0.339253280414088	4.72105703476338	3.98644787539499	3.98644787539499	NaN	0	0.625	0.603233830845771	0.0213219616204691	0.518427562560926	0.251243781094527	0.175787728026534	8	0	0.677696664618803
8	8	Static-Leader	0.475528075743251	0.537556136337345	0.542421018781152	1.80413147239341	3.28235587161251	3.05640793809772	104.6	1	0.375	0.622907949790795	0.0817341862117981	0.607074790618298	0.468221393034826	0.523394930111348	379	0	1.4752596993072
8	8	Proposed	0.581505017777103	0.639983665907034	0.628013893663515	0.586420937012088	2.11304163261932	1.80044073253168	35	1	0.625	0.67024818401937	0.0740938166311301	0.756945808927738	0.718283582089552	0.343224354418384	126	8	1.0609964742597
9	9	Fixed-Role	0.264379537444972	0.3334479793683	0.3334479793683	4.89597375384234	4.12619422580872	4.12619422580872	NaN	0	0.625	0.604477611940298	0.0197228144989339	0.507793722407958	0.254975124378109	0.164356787491116	96	0	0.853881285363292
9	9	Static-Leader	0.499303758491813	0.500955770534644	0.526294762759789	1.3401972348778	2.99275730245205	2.52010287518951	42.8	1	0.625	0.594345616264295	0.0460199004975124	0.672855918281646	0.424440298507463	0.333037194977493	288	0	1.35636125157949
9	9	Proposed	0.78550905260958	0.648363554248381	0.634880213051048	2.29175755638446	2.63311920343518	2.38902281829075	42.2	1	0.75	0.714240506329114	0.121890547263682	0.699600250226497	0.732587064676617	0.448471926083866	178	10	1.20889890933942
10	10	Fixed-Role	0.265378032805747	0.333371297972254	0.333371297972254	4.86219864381196	4.0963495551639	4.0963495551639	NaN	0	0.625	0.598258706467662	0.0193674484719261	0.509997037870696	0.254353233830846	0.161395403932717	72	0	0.671908908027281
10	10	Static-Leader	0.704105220569912	0.571632967544952	0.541636464962284	2.33848956985245	3.23997775314763	4.00196187975489	36	1	0.75	0.612819732034105	0.1409026297086	0.540244243666929	0.539116915422886	0.667377398720682	256	0	1.33053347052035
10	10	Proposed	0.624118171235846	0.632142834365407	0.645372561559126	0.605254005246267	2.52974719382419	2.52483987752776	35.2	1	0.75	0.69969696969697	0.0893745557924662	0.697820364757393	0.73134328358209	0.388178156834873	142	8	1.14910104659943
11	11	Fixed-Role	0.26553386528433	0.334093626969486	0.334093626969486	4.85694456303374	4.09189997235151	4.09189997235151	NaN	0	0.625	0.60136815920398	0.01954513148543	0.510333273772922	0.254975124378109	0.162876095711917	72	0	0.666339596482014
11	11	Static-Leader	0.749848173611262	0.552840971182339	0.521876301729612	3.711768778293	3.47808072388454	3.86365748740679	35	1	1	0.606688861985472	0.126865671641791	0.552445652310267	0.518905472636816	0.600983179341388	289	0	1.3985600133953
11	11	Proposed	0.62416026504718	0.63418602993055	0.641797819376807	0.604555621731381	2.24046697620672	2.52375192208187	33	1	0.75	0.658492822966507	0.0911513859275053	0.697594161535687	0.733208955223881	0.39410092395167	164	8	1.11634307881351
12	12	Fixed-Role	0.264372869773778	0.333814909673244	0.333814909673244	4.89619993478897	4.12633520025104	4.12633520025104	NaN	0	0.625	0.605099502487562	0.0199004975124378	0.507785615808317	0.254975124378109	0.165837479270315	40	0	0.707458720945398
12	12	Static-Leader	0.489787332741872	0.549757033923344	0.535095491380834	1.52137816690026	2.47184089317625	2.73499290796011	88.2	1	0.625	0.587723214285714	0.0927505330490405	0.657432370996467	0.489738805970149	0.46150201374082	269	0	1.39063229841852
12	12	Proposed	0.785533589869945	0.64836419978748	0.647685481498488	2.29121831805092	2.13053884086413	2.38904008905929	44.6	1	0.75	0.689910025706941	0.121890547263682	0.699601864074243	0.732587064676617	0.448471926083866	125	7	1.09138454214241
13	13	Fixed-Role	0.266270393552579	0.336139860535524	0.336139860535524	4.83217369342184	4.07168384520332	4.07168384520332	NaN	0	0.625	0.600124378109453	0.0209665955934613	0.51185447839401	0.250621890547264	0.17472162994551	8	0	0.677529259578835
13	13	Static-Leader	0.7544988643923	0.555700629751302	0.527570573538212	2.80207589472276	2.65616449873617	2.61126537668245	114.4	1	0.875	0.606643356643357	0.0922174840085288	0.660153759879322	0.476492537313433	0.499466950959488	292	0	1.32381563675473
13	13	Proposed	0.624373589283534	0.628566181350872	0.646502103372659	0.6010175828475	2.25352839851905	2.1082073443881	35.2	1	0.75	0.686969696969697	0.0771144278606965	0.730997009880377	0.722636815920398	0.332977967306325	148	8	1.13972645738187
14	14	Fixed-Role	0.266037366879551	0.333394408132823	0.333394408132823	4.83999977721415	4.07816815710004	4.07816815710004	NaN	0	0.625	0.604477611940298	0.0190120824449183	0.511361523767263	0.254975124378109	0.158434020374319	24	0	0.840208531048388
14	14	Static-Leader	0.575066015617652	0.579973614095191	0.537025642133419	4.48432100561605	2.96557848927764	2.84717001022672	45.2	1	0.5	0.600322580645161	0.106965174129353	0.640832963217129	0.507089552238806	0.584636342099029	272	0	1.31222849174773
14	14	Proposed	0.624304052537166	0.627682922884672	0.62990777418088	0.60217063900228	2.4041423272416	2.17200966495117	43.2	1	0.75	0.693630573248408	0.0794243070362473	0.725461008941128	0.720771144278607	0.340914475242833	129	8	1.12987604959622
15	15	Fixed-Role	0.264054919379818	0.334238739237061	0.334238739237061	4.90699536704952	4.13720263465676	4.13720263465676	NaN	0	0.625	0.608208955223881	0.0202558635394456	0.506994324993861	0.254975124378109	0.168798862828714	40	0	0.558740467210365
15	15	Static-Leader	0.761911020434031	0.551716836408836	0.543527683559048	3.38493593803165	2.77749071109997	2.89573714834862	56	1	1	0.587205270457698	0.0863539445628998	0.633246278418442	0.493407960199005	0.50290215588723	177	0	1.15187644969627
15	15	Proposed	0.787314827422173	0.647123825327522	0.644192816009622	2.25220218645033	2.27195054904112	2.37679991811349	57.8	1	0.75	0.710674157303371	0.120824449182658	0.699173576585802	0.728855721393035	0.449419568822554	113	6	1.03989020874105
16	16	Fixed-Role	0.265544819653828	0.334102808577545	0.334102808577545	4.8565753962187	4.09159247132148	4.09159247132148	NaN	0	0.625	0.60136815920398	0.01954513148543	0.510356227793068	0.254975124378109	0.162876095711917	8	0	0.719978992757467
16	16	Static-Leader	0.508512417574468	0.577554956284162	0.541916230352286	4.78012632809844	3.36218794427829	3.95778575247766	42	1	0.625	0.611251580278129	0.146588486140725	0.543634192416162	0.549751243781095	0.670753375977256	287	0	1.35072311066237
16	16	Proposed	0.624163399445653	0.629675589802477	0.643763071841627	0.604503621798948	2.60818960952216	2.53453441895833	38.8	1	0.75	0.689745972738538	0.0909737029140014	0.696112837334906	0.722014925373134	0.39410092395167	138	7	1.11937176207976
17	17	Fixed-Role	0.269807417871283	0.339404580337187	0.339404580337187	4.71462105473321	3.98162883427484	3.98162883427484	NaN	0	0.625	0.603855721393035	0.0213219616204691	0.518805812368671	0.251243781094527	0.175787728026534	8	0	0.70369792954837
17	17	Static-Leader	0.756005752890691	0.570138114322436	0.561046535009868	3.54271095168536	3.35676461650771	3.23604513151474	164.4	1	1	0.636871508379888	0.111940298507463	0.594348113927387	0.52157960199005	0.599384032219853	272	0	1.36205329360496
17	17	Proposed	0.581450060637995	0.640505839516345	0.627057746821349	0.587330001804904	2.20313955161347	1.80007638027601	36.6	1	0.625	0.655256723716381	0.0740938166311301	0.757000058397591	0.720771144278607	0.341743662639185	102	6	1.00336691986578
18	18	Fixed-Role	0.266370401773346	0.336220774413867	0.336220774413867	4.82881809558129	4.06902656685843	4.06902656685843	NaN	0	0.625	0.600124378109453	0.0209665955934613	0.512056763089869	0.250621890547264	0.17472162994551	56	0	0.759989667923052
18	18	Static-Leader	0.740390485999675	0.513314474742895	0.538203059339477	3.14953496637864	2.98958111763014	1.80646906276544	38.8	1	0.875	0.613382899628253	0.0394456289978678	0.749296536892773	0.423072139303483	0.262082444918266	223	0	1.32091674783692
18	18	Proposed	0.624397727292758	0.624320715692528	0.628608615504093	0.600617378937559	2.29047587326924	2.21074250022139	33.2	1	0.75	0.673353293413174	0.0788912579957356	0.722056527445015	0.718905472636816	0.335524757166548	88	12	0.919454991780684
19	19	Fixed-Role	0.269767611713809	0.339740420483165	0.339740420483165	4.71593127582028	3.98271754166189	3.98271754166189	NaN	0	0.625	0.603855721393035	0.021499644633973	0.518719980371619	0.251243781094527	0.177268419805733	56	0	0.705670557931272
19	19	Static-Leader	0.759742689100763	0.558704432554884	0.557514078618532	3.44238782958868	3.41495422637245	2.4483145421162	38	1	1	0.651972872996301	0.074271499644634	0.676003633507561	0.515485074626866	0.431532812129827	267	0	1.43786771916575
19	19	Proposed	0.581460963711922	0.639815371888414	0.643967600813402	0.5871496393859	2.00362297155654	1.79873709769845	34.2	1	0.625	0.67605421686747	0.074271499644634	0.757124754051763	0.720771144278607	0.338782279080786	141	15	1.02166996625987
20	20	Fixed-Role	0.265579884639708	0.334132249737818	0.334132249737818	4.85539384428804	4.0906074961121	4.0906074961121	NaN	0	0.625	0.601990049751244	0.01954513148543	0.51042983069375	0.254975124378109	0.162876095711917	48	0	0.627377804639232
20	20	Static-Leader	0.500189391604718	0.519978006257897	0.515052254359752	1.32361086306695	3.07934696099473	3.90207158840005	88.4	1	0.625	0.598389982110912	0.107142857142857	0.56494516371392	0.492164179104478	0.486969912343047	303	0	1.37571143863805
20	20	Proposed	0.624173506472291	0.635117050583306	0.640649424769602	0.60433594845245	2.16938235159639	2.52367538183779	36.8	1	0.75	0.685740514075887	0.091684434968017	0.697737692793257	0.733208955223881	0.39759535655058	123	10	1.10729676013815
21	21	Fixed-Role	0.264642909468626	0.3344287369832	0.3344287369832	4.88704645306109	4.11795665340627	4.11795665340627	NaN	0	0.625	0.602611940298508	0.0200781805259417	0.508394751721207	0.254975124378109	0.167318171049514	184	0	0.720166003959708
21	21	Static-Leader	0.742343394011325	0.501989247403231	0.538282474229199	3.10022234570754	3.14689076702377	3.06109674994691	107.4	1	0.875	0.638200431034483	0.0660980810234542	0.61655545977792	0.478917910447761	0.350983179341388	356	0	1.41759082154926
21	21	Proposed	0.623910757821121	0.61918298978984	0.641474311337134	0.60869641390372	2.45957258096566	2.22781910551105	51	1	0.75	0.709115281501341	0.0751599147121535	0.720813432778319	0.717661691542289	0.318704098554845	137	9	1.13368778844283
22	22	Fixed-Role	0.27395327985697	0.339132726419371	0.339132726419371	4.57970309734389	3.9183284869649	3.9183284869649	NaN	0	0.625	0.611318407960199	0.0188343994314144	0.523911980701353	0.258084577114428	0.15695332859512	48	0	0.602328822710038
22	22	Static-Leader	0.72115273975099	0.51707407133795	0.541233771527728	3.65827782089893	3.0761109282854	2.83028077928621	34.8	1	0.875	0.600211608222491	0.0740938166311301	0.645833499240397	0.470957711442786	0.375621890547264	274	0	1.34884012942132
22	22	Proposed	0.65500341088624	0.639890675767957	0.640113651853907	0.60143111667162	2.5891555620084	1.99064222645487	32.2	1	0.625	0.702827380952381	0.0813788201847903	0.739655764283669	0.702114427860697	0.393153281212983	179	21	1.19419533991987
23	23	Fixed-Role	0.267662245154717	0.336792778708457	0.336792778708457	4.78564044137928	4.03540245072021	4.03540245072021	NaN	0	0.625	0.60136815920398	0.0209665955934613	0.514623204766877	0.25	0.173773987206823	56	0	0.674750698195318
23	23	Static-Leader	0.753168839915332	0.518531657282424	0.55746191639901	3.62000778545009	3.09758486867936	2.23240631818523	37.4	1	1	0.645116707616708	0.0509950248756219	0.703245084333754	0.467848258706468	0.293946932006633	243	0	1.33232631176559
23	23	Proposed	0.624768120931232	0.621905189903237	0.633466883404576	0.594479663302133	2.56273745187819	2.16647986904962	36.6	1	0.75	0.712408312958435	0.0783582089552239	0.725275738321228	0.710820895522388	0.332030324567638	141	8	1.13124496530638
24	24	Fixed-Role	0.264473803753731	0.333534458331642	0.333534458331642	4.89277696127274	4.12321881197107	4.12321881197107	NaN	0	0.625	0.604477611940298	0.0197228144989339	0.508009919816312	0.254975124378109	0.164356787491116	24	0	0.470411024680781
24	24	Static-Leader	0.757230312562777	0.563441411197007	0.557405408176691	2.43417127481838	2.84774201199589	3.79575998324672	105.2	1	0.875	0.625263157894737	0.124022743425728	0.553860131877853	0.563059701492537	0.579305851693911	168	0	1.02457529831204
24	24	Proposed	0.623860400007067	0.607726857730724	0.66826765403878	0.609532492879871	2.07137497800581	2.37696378158671	100.6	1	0.75	0.716616465863454	0.0769367448471926	0.697947800569406	0.692786069651741	0.344290452499408	64	3	0.843857539567614
25	25	Fixed-Role	0.269257197746071	0.338753549748141	0.338753549748141	4.73275697414519	3.99543519723689	3.99543519723689	NaN	0	0.625	0.601990049751244	0.0213219616204691	0.517722390124912	0.250621890547264	0.175787728026534	8	0	0.696108790637792
25	25	Static-Leader	0.720421329932632	0.553140399468076	0.553236326380062	3.67849770211215	3.44298852701213	2.85208392650123	42.4	1	0.875	0.628326996197719	0.0895522388059701	0.633610963725864	0.5125	0.481284055910921	312	0	1.45452021831552
25	25	Proposed	0.581482848932589	0.639293587556912	0.631698442527008	0.58678762286097	2.07368871271978	1.80381156727314	39.8	1	0.625	0.671290523690773	0.0730277185501066	0.756582849489296	0.722014925373134	0.335820895522388	119	8	1.03496162759832
26	26	Fixed-Role	0.264389890012968	0.333828681053495	0.333828681053495	4.89562259060904	4.12583927885489	4.12583927885489	NaN	0	0.625	0.605099502487562	0.0199004975124378	0.507820044258945	0.254975124378109	0.165837479270315	24	0	0.554719587953495
26	26	Static-Leader	0.498906971637867	0.497927959270659	0.518874359465381	1.34764326343608	2.32757685665912	1.29875919114681	56.6	1	0.625	0.56650417827298	0.0188343994314144	0.807889964511639	0.393034825870647	0.148839137645108	156	0	1.07415925451023
26	26	Proposed	0.62385489821252	0.614895491319477	0.648492450991287	0.609623844944396	2.53472888991588	2.22751011116365	56.6	1	0.75	0.70316852367688	0.0737384506041222	0.720600194775831	0.715174129353234	0.305377872542052	115	6	1.11722491305921
27	27	Fixed-Role	0.265801907407669	0.333571270011873	0.333571270011873	4.84791794731556	4.0845821763498	4.0845821763498	NaN	0	0.625	0.602611940298508	0.0191897654584222	0.510878246102887	0.254975124378109	0.159914712153518	56	0	0.694564488710488
27	27	Static-Leader	0.757506889192432	0.513729924960713	0.516740224190635	3.50220911470958	2.70060593724728	1.48108252762747	36	1	1	0.573386114494519	0.0291400142146411	0.78673167688887	0.428731343283582	0.195925136223644	196	0	1.24635614952502
27	27	Proposed	0.624238005563395	0.628019071730498	0.63847215809648	0.603266033082809	2.26361148794786	2.1751084450605	31.8	1	0.75	0.689429928741093	0.0787135749822317	0.725213072597981	0.722014925373134	0.340914475242833	116	7	1.07030026121767
28	28	Fixed-Role	0.263732944805257	0.337093015138746	0.337093015138746	4.91794726296125	4.16832316325331	4.16832316325331	NaN	0	0.625	0.607587064676617	0.021499644633973	0.504931217069798	0.258084577114428	0.179163705283108	120	0	0.792567505473516
28	28	Static-Leader	0.455299014439699	0.562119706147658	0.5460818258524	2.93464770043258	3.20479057098165	3.31539021106132	43.6	1	0.5	0.621966794380587	0.10589907604833	0.583242880626193	0.509203980099502	0.602404643449419	357	0	1.5008593167957
28	28	Proposed	0.652471410334612	0.674815221563442	0.662229318530259	3.85167029028594	2.83072481391366	2.50521854990779	40.4	1	0.625	0.707603254067585	0.141435678749112	0.683636164545896	0.71455223880597	0.605069888651978	187	9	1.26366596111058
29	29	Fixed-Role	0.265035939647975	0.333664078095623	0.333664078095623	4.87374889078914	4.10625432834744	4.10625432834744	NaN	0	0.625	0.600124378109453	0.01954513148543	0.509259401588264	0.254975124378109	0.162876095711917	120	0	0.720961488406883
29	29	Static-Leader	0.757322103429812	0.527869567806453	0.514269815226737	3.50718004881531	2.28964673456725	1.51359256923282	65.2	1	1	0.555555555555556	0.0406894100923952	0.782692161638853	0.434825870646766	0.250414593698176	269	0	1.28710888895775
29	29	Proposed	0.624018057038593	0.630333544600301	0.642794345544391	0.60691533865446	2.45282586567254	2.53120327892625	44.4	1	0.75	0.670410783055199	0.0911513859275053	0.697383849655219	0.723880597014925	0.392087183131959	125	6	1.07679889641523
30	30	Fixed-Role	0.263990638373554	0.333589224124498	0.333589224124498	4.90918027510671	4.13937061719925	4.13937061719925	NaN	0	0.625	0.608830845771144	0.0200781805259417	0.506840123803308	0.254353233830846	0.167318171049514	24	0	0.434240751535495
30	30	Static-Leader	0.528050162623745	0.56778162865418	0.512203166624033	4.16380879741096	2.6957059705425	2.33190490838134	63	1	0.375	0.587281341107872	0.0920398009950249	0.688168535032749	0.484577114427861	0.491648898365316	158	0	1.04139237026643
30	30	Proposed	0.787037265575941	0.646565923427715	0.635803501582383	2.2582652241281	2.21703295389114	2.3796016705678	61.8	1	0.75	0.699602601156069	0.118869936034115	0.69908553233143	0.729477611940298	0.446458185264155	81	3	0.88728705875761
31	31	Fixed-Role	0.273095266924574	0.339541076102794	0.339541076102794	4.60737737139015	3.92845791836413	3.92845791836413	NaN	0	0.625	0.611940298507463	0.0191897654584222	0.523081990185911	0.258084577114428	0.159914712153518	104	0	0.738514592178633
31	31	Static-Leader	0.759477357913758	0.595780691549435	0.528699923568093	3.44945594573395	3.38055953897232	3.49038106518684	33	1	1	0.613187799043062	0.135216773276475	0.569306917217583	0.561442786069652	0.686211798152096	307	0	1.40535843309905
31	31	Proposed	0.655141242764071	0.641077801273403	0.644212897929976	0.599146090032577	2.17659912400251	1.99305072786456	31.4	1	0.625	0.6823163507109	0.0824449182658138	0.739358652674149	0.705845771144279	0.393153281212983	166	9	1.16644009642146
32	32	Fixed-Role	0.270941634140307	0.340981367208062	0.340981367208062	4.67740800173067	3.95943558706761	3.95943558706761	NaN	0	0.625	0.607587064676617	0.0213219616204691	0.520571162630438	0.253731343283582	0.175787728026534	56	0	0.594696378202092
32	32	Static-Leader	0.759020892690874	0.559061437219166	0.549942651985336	3.46163516943979	3.07430075414592	1.66978896786369	34.4	1	1	0.633142340168878	0.0614783226723525	0.76292951996097	0.480534825870647	0.342809760720208	221	0	1.31503162990296
32	32	Proposed	0.581194436249492	0.642039598424758	0.638919136216237	0.591560183240839	2.34883438569294	1.78800995788361	27.2	1	0.625	0.704768786127168	0.0758706467661692	0.758768890636639	0.710820895522388	0.358978914949064	134	10	1.04234619726303
33	33	Fixed-Role	0.26378948129711	0.33672026545936	0.33672026545936	4.91602273885209	4.16870879042691	4.16870879042691	NaN	0	0.625	0.607587064676617	0.0213219616204691	0.504924775233331	0.258084577114428	0.177683013503909	40	0	0.811815128655549
33	33	Static-Leader	0.411004899574489	0.516271785095258	0.528219857788279	1.35519791107584	3.13422482734656	3.22285949675706	129.4	1	0.375	0.604872881355932	0.0790689410092395	0.598218775104882	0.491480099502487	0.419864960909737	376	0	1.41415259272862
33	33	Proposed	0.623685757956292	0.615649081599956	0.640274884192703	0.612432936854288	2.23689091042041	2.94694709127799	41.8	1	0.75	0.67282196969697	0.0783582089552239	0.63483091887788	0.71952736318408	0.439528547737503	132	7	1.15268090556226
34	34	Fixed-Role	0.264382010108154	0.333450215852713	0.333450215852713	4.89588987825328	4.12611674075206	4.12611674075206	NaN	0	0.625	0.604477611940298	0.0197228144989339	0.507799313618989	0.254975124378109	0.164356787491116	24	0	0.440255046551264
34	34	Static-Leader	0.455149211944559	0.496976708618232	0.51069773360306	1.34778897256479	2.62238309524757	1.29907397405184	60.2	1	0.5	0.57875	0.0190120824449183	0.807851330891707	0.389303482587065	0.150319829424307	157	0	1.03294014418821
34	34	Proposed	0.623851821233454	0.612716683452456	0.657559874126975	0.609674935861095	2.38009402361357	2.23818363050256	74.4	1	0.75	0.713036565977742	0.0749822316986496	0.719613759093115	0.705845771144279	0.311300639658849	98	5	0.988096107025928
35	35	Fixed-Role	0.338191234246966	0.335677854699499	0.335677854699499	4.91612514929301	4.1486081306496	4.1486081306496	NaN	0	0.625	0.618159203980099	0.0207889125799574	0.50618335387739	0.256840796019901	0.173240938166311	88	0	0.803136768753211
35	35	Static-Leader	0.506860579586575	0.596897520492059	0.560784751150521	3.52202189468225	3.39081679588988	3.22737376484987	43.2	1	0.25	0.648248407643312	0.118336886993603	0.600424623310223	0.545273631840796	0.663527600094764	286	0	1.45829441091048
35	35	Proposed	0.651237757882453	0.690041505647029	0.63824130656035	1.44606975830948	1.48661006687866	1.0229203382206	38.2	1	0.75	0.647993827160494	0.0792466240227434	0.850125974494261	0.715174129353234	0.398720682302772	148	17	0.998006841958553
36	36	Fixed-Role	0.264427397663561	0.333862679478581	0.333862679478581	4.89435048824299	4.12466463295214	4.12466463295214	NaN	0	0.625	0.604477611940298	0.0199004975124378	0.507905040321661	0.254975124378109	0.165837479270315	80	0	0.609596377125896
36	36	Static-Leader	0.755219832393461	0.562244592454127	0.534656533569711	2.47958895299361	2.88354958275088	2.738869096713	42.2	1	0.875	0.587341772151899	0.0964818763326226	0.647300358178672	0.494776119402985	0.520611229566453	245	0	1.30789470236616
36	36	Proposed	0.789779885858859	0.649234653994566	0.652814943471321	2.19862279671928	2.48709457010498	2.36888058683697	38.4	1	0.75	0.713998763906057	0.116915422885572	0.702322153820814	0.731965174129353	0.448471926083866	149	7	1.14334245979009
37	37	Fixed-Role	0.26580033963873	0.333569980383856	0.333569980383856	4.84797070421046	4.08462520201224	4.08462520201224	NaN	0	0.625	0.602611940298508	0.0191897654584222	0.510875022032845	0.254975124378109	0.159914712153518	80	0	0.842420874186578
37	37	Static-Leader	0.459849065881189	0.54206998249704	0.538662953465989	1.26017825383395	3.0281475667094	3.49271071494903	39.2	1	0.5	0.601086956521739	0.0886638237384506	0.597969169699127	0.492412935323383	0.522151149016821	282	0	1.36575957794066
37	37	Proposed	0.624237553186152	0.628018606974009	0.647510402461534	0.603273536483379	2.45758859870493	2.17512072937804	36.8	1	0.75	0.710832313341493	0.0787135749822317	0.725211910706759	0.722014925373134	0.340914475242833	156	12	1.14706473896469
38	38	Fixed-Role	0.264508022799837	0.333565694752819	0.333565694752819	4.89161693405172	4.12214801324756	4.12214801324756	NaN	0	0.625	0.604477611940298	0.0197228144989339	0.508088010869255	0.254975124378109	0.164356787491116	152	0	0.755657202037292
38	38	Static-Leader	0.703530343800892	0.514243294656318	0.749493664006925	3.30974654984971	3.14307140592084	1.63070448445725	196.6	1	0.75	0.909722222222222	0.0366027007818053	0.769399473906847	0.427922885572139	0.226841980573324	267	0	1.36719347676637
38	38	Proposed	0.623881388515649	0.614802353692756	0.620916498589748	0.609184011434547	2.27725605377999	2.23161874739895	45	1	0.75	0.676707474226804	0.0740938166311301	0.720311824767308	0.712064676616915	0.309819947879649	85	6	0.961087331879681
39	39	Fixed-Role	0.263623466288052	0.335880848289895	0.335880848289895	4.92167571008858	4.16051268240813	4.16051268240813	NaN	0	0.625	0.617537313432836	0.0211442786069652	0.505384127358236	0.256218905472637	0.17620232172471	40	0	0.742764090545855
39	39	Static-Leader	0.502465130249197	0.526655312811097	0.515094049129858	1.28119933074507	2.21026679365685	2.31402310832743	81.6	1	0.625	0.548060708263069	0.064498933901919	0.700346600554158	0.44931592039801	0.357024401800521	284	0	1.25818644008666
39	39	Proposed	0.623615695599645	0.591020877783003	0.627625460072887	0.613596922165782	2.18485091458821	2.42566167275521	44	1	0.75	0.655409731113957	0.0687633262260128	0.693311197063525	0.680348258706468	0.302298033641317	78	6	0.977098319208327
40	40	Fixed-Role	0.267362307922033	0.335365608485034	0.335365608485034	4.79563766960761	4.04299268735878	4.04299268735878	NaN	0	0.625	0.600124378109453	0.0206112295664534	0.514042574872854	0.249378109452736	0.169864960909737	24	0	0.846453605518582
40	40	Static-Leader	0.753552096627969	0.51894933686182	0.533499954316464	3.60950690207675	2.39171906566718	1.4531612125688	45.8	1	1	0.587111398963731	0.0305614783226724	0.789988391905793	0.429726368159204	0.210199004975124	241	0	1.20858541367806
40	40	Proposed	0.624685435050484	0.622385138162801	0.635688484169326	0.59584928950535	2.55388182037387	2.16600290931871	43.8	1	0.75	0.707480818414322	0.0776474769012083	0.725224424416717	0.713308457711443	0.330549632788439	141	9	1.18809005620008
41	41	Fixed-Role	0.266411891001445	0.335883654886774	0.335883654886774	4.82742654896351	4.0679294679517	4.0679294679517	NaN	0	0.625	0.600124378109453	0.0207889125799574	0.512139396634133	0.250621890547264	0.173240938166311	88	0	0.689528819081694
41	41	Static-Leader	0.371108674077597	0.5318369093328	0.531424666459114	2.44535863557522	3.26632820557163	3.50946990120919	42.4	1	0.375	0.604721166032953	0.112828713574982	0.57013472476531	0.491728855721393	0.526711679696754	290	0	1.35102049360756
41	41	Proposed	0.624411657227848	0.632163008500195	0.634699846690811	0.600386435232383	2.28399903554353	2.43952971380757	36.6	1	0.75	0.685513447432763	0.0886638237384506	0.703556656526488	0.72636815920398	0.386045960672826	103	6	0.970979174702946
42	42	Fixed-Role	0.266047504506266	0.335951287871277	0.335951287871277	4.83965909764369	4.07788193768349	4.07788193768349	NaN	0	0.625	0.600124378109453	0.0209665955934613	0.511383046733392	0.250621890547264	0.17472162994551	168	0	0.777704549609645
42	42	Static-Leader	0.57502966599433	0.579640385797145	0.579640385797145	4.48547238598642	2.84644030570942	2.84644030570942	NaN	0	0.5	0.621890547263682	0.106965174129353	0.640924954661068	0.506032338308458	0.584636342099029	290	0	1.34803497415553
42	42	Proposed	0.624308609913327	0.635651024275336	0.643041108944593	0.602095061947353	2.51497336425289	2.41875592642062	44.2	1	0.75	0.713141025641026	0.0888415067519545	0.705854195372063	0.729477611940298	0.391968727789623	121	8	1.09647918725
43	43	Fixed-Role	0.268574525753141	0.338308202499764	0.338308202499764	4.75533513655901	4.01242845446397	4.01242845446397	NaN	0	0.625	0.602611940298508	0.0211442786069652	0.516398023425435	0.251243781094527	0.175254678986022	56	0	0.779791679130556
43	43	Static-Leader	0.47320519621502	0.573347869622586	0.53973610871413	1.85077506310839	3.40462766043333	2.69742054547192	37.4	1	0.625	0.607340294840295	0.100746268656716	0.651546276164969	0.489241293532338	0.565979625681118	284	0	1.35041137901968
43	43	Proposed	0.581290241003605	0.639352350229058	0.632483032404931	0.589974415855517	2.81020272444238	1.80888999394537	33.2	1	0.625	0.707784431137725	0.0728500355366027	0.756022725845091	0.723880597014925	0.334340203743189	166	10	1.19956475182443
44	44	Fixed-Role	0.263623345244371	0.335859741806731	0.335859741806731	4.92167983368636	4.16135396052559	4.16135396052559	NaN	0	0.625	0.618159203980099	0.0211442786069652	0.505331361150327	0.256218905472637	0.17620232172471	8	0	0.720329607173268
44	44	Static-Leader	0.48750342290504	0.552789539284635	0.537166401960327	3.22471446968505	3.11939346485118	2.79864396294264	45.2	1	0.375	0.592258064516129	0.0915067519545131	0.642625944871147	0.474626865671642	0.518479033404406	338	0	1.4083253691141
44	44	Proposed	0.623613867138189	0.592183269161101	0.639038059474913	0.613627302447337	2.25704895606607	2.43122604607355	40.8	1	0.75	0.680520702634881	0.0673418621179815	0.691889853784061	0.678482587064677	0.31183368869936	114	6	1.07749184186165
45	45	Fixed-Role	0.263667835542546	0.335417076038637	0.335417076038637	4.92016437258473	4.16706960324478	4.16706960324478	NaN	0	0.625	0.610074626865672	0.0207889125799574	0.504987252996379	0.257462686567164	0.173240938166311	120	0	0.66002969531037
45	45	Static-Leader	0.501021601502427	0.524245080105441	0.545042609459871	1.30806669079003	3.05436174579993	1.94715034833032	35.4	1	0.625	0.622421116504854	0.0424662402274343	0.731938733786463	0.466355721393035	0.272980336413172	244	0	1.3443883835228
45	45	Proposed	0.643524100748598	0.645532390616832	0.638872257449509	4.11227016579967	2.88046021548775	2.46736318002625	40.4	1	0.625	0.698216520650814	0.128997867803838	0.685229934135067	0.732587064676617	0.460139777303956	190	10	1.24336280083971
46	46	Fixed-Role	0.265261081942293	0.333270305905645	0.333270305905645	4.86614480820679	4.09972768663096	4.09972768663096	NaN	0	0.625	0.599502487562189	0.0193674484719261	0.509744557704174	0.254353233830846	0.161395403932717	32	0	0.669022601812891
46	46	Static-Leader	0.734331463378252	0.527608399029883	0.517836815325882	3.30516196088049	2.69462366366237	3.06365568751019	103.2	1	0.875	0.576288659793814	0.0776474769012083	0.614401239223607	0.466666666666666	0.474058280028429	284	0	1.39906556779288
46	46	Proposed	0.624083994687965	0.633089006784972	0.633029464801076	0.605821092285276	2.44454045225715	2.52530625729626	39.6	1	0.75	0.689601494396015	0.0913290689410092	0.69779077685345	0.731965174129353	0.391139540393272	121	14	1.00601764983792
47	47	Fixed-Role	0.271251977317197	0.338037600693466	0.338037600693466	4.66726588897811	3.95464231115599	3.95464231115599	NaN	0	0.625	0.609452736318408	0.0191897654584222	0.520955764349158	0.256218905472637	0.159914712153518	8	0	0.72981432773239
47	47	Static-Leader	0.452867554837848	0.596725692721557	0.557769545180172	4.18631189491541	3.39555379590342	2.3075839498155	45.2	1	0.625	0.631612903225806	0.0982587064676617	0.687663112400907	0.514800995024876	0.56592039800995	366	0	1.47160356901775
47	47	Proposed	0.655549246771161	0.639843925876264	0.629837971898664	0.592387148488697	1.71613629900532	1.7873062565014	71.6	1	0.625	0.690318818040435	0.0771144278606965	0.759054407204284	0.704601990049751	0.358445865908552	120	8	1.0170455506054
48	48	Fixed-Role	0.2659786578761	0.333345459688367	0.333345459688367	4.84197310053556	4.07978817965486	4.07978817965486	NaN	0	0.625	0.604477611940298	0.0190120824449183	0.511239152656122	0.254975124378109	0.158434020374319	56	0	0.672511020369067
48	48	Static-Leader	0.500350725076878	0.592304824228554	0.575168981370697	1.32059429790588	3.39707478394984	2.24189105520198	39.6	1	0.625	0.667808219178082	0.0982587064676616	0.699886675591523	0.535074626865672	0.50029613835584	256	0	1.38137002738534
48	48	Proposed	0.624287934762279	0.627294571949833	0.636908072036743	0.602437935078066	2.7593954741374	2.17248792131446	34	1	0.75	0.711642599277978	0.07818052594172	0.72541556396603	0.720771144278607	0.339433783463634	152	9	1.1707947256933
49	49	Fixed-Role	0.264194416272095	0.33305302272289	0.33305302272289	4.90225660995817	4.13228440148876	4.13228440148876	NaN	0	0.625	0.605721393034826	0.0197228144989339	0.507350485023288	0.254353233830846	0.164356787491116	8	0	0.725508974019375
49	49	Static-Leader	0.498988164660612	0.521779939215633	0.548090352866554	1.34611885806576	3.15684695555551	3.0561166119997	42.6	1	0.625	0.625951776649746	0.0836886993603411	0.63374681558232	0.492039800995025	0.384269130537787	309	0	1.36002174313159
49	49	Proposed	0.623814771553069	0.612744767691174	0.642694965768697	0.610290152019478	2.32338031760681	2.23054992675877	39.6	1	0.75	0.703144458281445	0.0748045486851457	0.720283649860488	0.708333333333333	0.306858564321251	132	7	1.14467392924389
50	50	Fixed-Role	0.264776732215594	0.334180485218296	0.334180485218296	4.88251545971013	4.11386291115494	4.11386291115494	NaN	0	0.625	0.601990049751244	0.0199004975124378	0.508699554670946	0.254975124378109	0.165837479270315	40	0	0.588621002213988
50	50	Static-Leader	0.455379393228224	0.490513141501958	0.517976238323545	1.34346820302705	2.7761165757302	2.2885996123689	37.6	1	0.5	0.575492004920049	0.0438877043354655	0.700258955389579	0.418283582089552	0.256041222459133	231	0	1.3228451624034
50	50	Proposed	0.623949313096638	0.619106367192665	0.624366178807856	0.608056368443669	2.70737469147098	2.23739208158841	21.4	1	0.75	0.690296420581656	0.0749822316986496	0.719370691731959	0.720149253731343	0.317223406775645	148	9	1.1859877706879
51	51	Fixed-Role	0.267087489617036	0.334465584798232	0.334465584798232	4.80481230352064	4.05027747173344	4.05027747173344	NaN	0	0.625	0.60136815920398	0.0200781805259417	0.513480504284138	0.250621890547264	0.165422885572139	56	0	0.723737225405246
51	51	Static-Leader	0.733119550810112	0.509687835355732	0.524138869196878	3.336780511605	3.1342081241416	1.86622397476488	38.4	1	0.875	0.598887515451174	0.0337597725657427	0.742693069199565	0.430410447761194	0.247867803837953	229	0	1.31424202642567
51	51	Proposed	0.624607530540989	0.622482634829863	0.642065607491695	0.597140002189256	2.57012830969194	2.16949972658321	33.8	1	0.75	0.6953125	0.0771144278606965	0.72493141531441	0.716417910447761	0.327055200189528	183	11	1.16103477442536
52	52	Fixed-Role	0.271253347732637	0.338038282647832	0.338038282647832	4.66722114136722	3.9546210273294	3.9546210273294	NaN	0	0.625	0.609452736318408	0.0191897654584222	0.520957469235074	0.256218905472637	0.159914712153518	8	0	0.724630034670328
52	52	Static-Leader	0.682651466763213	0.595330832161424	0.559119535998078	4.82777614703217	3.86002542966004	3.69355360194658	45.8	1	0.875	0.663050518134715	0.142146410803127	0.556197549486715	0.561940298507463	0.704690831556503	325	0	1.47217713963195
52	52	Proposed	0.655519740682918	0.642218106131529	0.627487861474351	0.592875687206552	2.01775416021627	1.78857820828461	55.2	1	0.625	0.661551724137931	0.0753375977256574	0.758237903329296	0.718283582089552	0.350094764273869	98	7	1.02784835322905
53	53	Fixed-Role	0.26889452479521	0.338327105139469	0.338327105139469	4.74474115757891	4.00423731310856	4.00423731310856	NaN	0	0.625	0.603233830845771	0.0211442786069652	0.517037556736377	0.251243781094527	0.174307036247335	8	0	0.659032240696665
53	53	Static-Leader	0.730732015213337	0.523345217624004	0.523345217624004	3.39956256540224	1.46242522536234	1.46242522536234	NaN	0	0.875	0.51865671641791	0.0334044065387349	0.787584126149562	0.41660447761194	0.25	214	0	1.20315814765162
53	53	Proposed	0.581383083657121	0.640115599725659	0.629782963722322	0.588438077148081	1.99922491529083	1.80704129065592	36	1	0.625	0.65758221680877	0.0735607675906183	0.756242860958309	0.722636815920398	0.338782279080786	99	7	1.02385962852074
54	54	Fixed-Role	0.270132794551826	0.338298979972637	0.338298979972637	4.70392198384926	3.97456148236616	3.97456148236616	NaN	0	0.625	0.603233830845771	0.0207889125799574	0.519362262772151	0.250621890547264	0.171345652688936	8	0	0.71687825059356
54	54	Static-Leader	0.404031441538072	0.551205600418658	0.551538355541157	2.69458750958379	4.09201059893405	4.01481229095727	163.2	1	0.5	0.683108108108108	0.126510305614783	0.522569867547474	0.545584577114428	0.604892205638474	300	0	1.34911420529905
54	54	Proposed	0.581407906412863	0.638117618785734	0.629898489502632	0.588027382581204	2.10021051610577	1.79585838334197	38.4	1	0.625	0.689740420271941	0.0755152807391613	0.758277492830245	0.705845771144279	0.351042407012556	120	8	1.0187430327947
55	55	Fixed-Role	0.264662247846215	0.334446215087457	0.334446215087457	4.88639147944161	4.11736142016584	4.11736142016584	NaN	0	0.625	0.602611940298508	0.0200781805259417	0.50843844698185	0.254975124378109	0.167318171049514	8	0	0.701488260909013
55	55	Static-Leader	0.74463793286207	0.502769553451888	0.51354422399869	3.04279638383135	2.93294843562393	2.7075974980249	45.4	1	0.875	0.57218992248062	0.0470859985785359	0.663560714357035	0.448072139303482	0.322080075811419	259	0	1.28120686098613
55	55	Proposed	0.62391602094213	0.619177420254751	0.643792671060884	0.608609038264129	2.60360202309505	2.22789199134728	43.8	1	0.75	0.707800511508951	0.0748045486851457	0.720799508940597	0.717661691542289	0.318704098554845	144	7	1.15099445284479
56	56	Fixed-Role	0.267118269462039	0.334862267543507	0.334862267543507	4.80378404010447	4.04942191337122	4.04942191337122	NaN	0	0.625	0.60136815920398	0.0202558635394456	0.513546778785324	0.250621890547264	0.166903577351338	64	0	0.724058327069445
56	56	Static-Leader	0.575790176279679	0.560411314116047	0.560411314116047	3.67076117962933	2.27071345588844	2.27071345588844	NaN	0	0.5	0.574004975124378	0.0721393034825871	0.69396020308211	0.464303482587065	0.481284055910922	296	0	1.39510813373357
56	56	Proposed	0.624610486351953	0.627909945955881	0.637726907138939	0.597091025595541	3.06763222689348	2.1045017226622	21.8	1	0.75	0.7152466367713	0.0778251599147121	0.731307232811996	0.715796019900497	0.339433783463634	156	9	1.09989337849441
57	57	Fixed-Role	0.274458544999634	0.339329304224125	0.339329304224125	4.56346583593784	3.91236890726676	3.91236890726676	NaN	0	0.625	0.611940298507463	0.0188343994314144	0.524403425213239	0.258084577114428	0.15695332859512	8	0	0.685397111280431
57	57	Static-Leader	0.74109569716369	0.524378159397527	0.538071369344612	3.13168098558105	2.92402300799884	3.23097646918649	53.2	1	0.875	0.598639455782313	0.0854655294953802	0.60163147702971	0.49297263681592	0.444740582800284	275	0	1.32198001430011
57	57	Proposed	0.654926294064305	0.639264190127791	0.640965138041694	0.602709966945336	1.83170712722912	1.98708741632011	36	1	0.625	0.662606577344702	0.082089552238806	0.740047765061246	0.697761194029851	0.396114664771381	110	7	1.0120030481813
58	58	Fixed-Role	0.338126424152475	0.335962399737288	0.335962399737288	4.91833139949365	4.1517395722235	4.1517395722235	NaN	0	0.625	0.618159203980099	0.0209665955934613	0.505969284109864	0.256840796019901	0.174721629945511	40	0	0.771773888339792
58	58	Static-Leader	0.454181624548058	0.568924328363459	0.555375070882217	2.96204476521258	3.14683809652405	4.08983790183134	106.6	1	0.5	0.627938034188034	0.128109452736318	0.535180623680502	0.566355721393035	0.626510305614783	432	0	1.47194270041052
58	58	Proposed	0.75545485475234	0.692515633906025	0.657993905161021	4.18278498604662	1.89367373277759	1.13020069174184	43.8	1	0.875	0.687020460358056	0.0986140724946695	0.838528186873569	0.722636815920398	0.416725894337835	118	7	1.04552309320544
59	59	Fixed-Role	0.264430581439225	0.333865570725642	0.333865570725642	4.89424252032868	4.12456494407571	4.12456494407571	NaN	0	0.625	0.604477611940298	0.0199004975124378	0.507912268439313	0.254975124378109	0.165837479270315	64	0	0.786315410249522
59	59	Static-Leader	0.383761089077797	0.54646394503555	0.537966443030086	2.16665666207941	2.28862236968765	1.91373773365584	108.6	1	0.375	0.593613537117904	0.0691186922530206	0.73752624496272	0.455721393034826	0.367803837953092	247	0	1.34063290613041
59	59	Proposed	0.623858532962824	0.616107485803311	0.640299475484948	0.609563493217478	2.57549621951268	2.23099354694687	35.8	1	0.75	0.726277372262774	0.0740938166311301	0.720472605766273	0.71455223880597	0.311300639658849	157	12	1.12581847536069
60	60	Fixed-Role	0.270487700487648	0.338644828767498	0.338644828767498	4.69227364185177	3.96777342345636	3.96777342345636	NaN	0	0.625	0.605721393034826	0.0204335465529495	0.519901132567879	0.253109452736318	0.168384269130538	80	0	0.66945853273587
60	60	Static-Leader	0.35966308807903	0.579367575515289	0.548666269284957	2.70913859252397	3.97749844051462	3.37712538224876	98.8	1	0.375	0.697978303747535	0.137348969438522	0.575029561271047	0.556405472636816	0.618455342335939	340	0	1.48388697322509
60	60	Proposed	0.581296811396162	0.642695783467745	0.642036012844634	0.589865677586879	2.61781279569794	1.79418315909875	35	1	0.625	0.712772397094431	0.076226012793177	0.757906984137262	0.715796019900497	0.356017531390666	162	12	1.1843581824524
61	61	Fixed-Role	0.266104511388066	0.336374198088121	0.336374198088121	4.83774371551794	4.07616900403606	4.07616900403606	NaN	0	0.625	0.600124378109453	0.0211442786069652	0.511514889913504	0.250621890547264	0.17620232172471	56	0	0.674693038858766
61	61	Static-Leader	0.688754166697436	0.577822016131202	0.55594004584777	4.21527223228835	3.75082355566793	2.71267789723825	37.4	1	0.875	0.636363636363636	0.106076759061834	0.64999880365423	0.511069651741294	0.555792466240227	322	0	1.47411393449397
61	61	Proposed	0.62432252265491	0.625574609606599	0.641176252424057	0.601864346474372	2.42808794616644	2.21174911355067	35.4	1	0.75	0.704035194174757	0.0788912579957356	0.721926336857056	0.722636815920398	0.335524757166548	143	8	1.12081768291814
62	62	Fixed-Role	0.265044853040827	0.333671774920696	0.333671774920696	4.87344766155781	4.10599439861527	4.10599439861527	NaN	0	0.625	0.600124378109453	0.01954513148543	0.509278643650948	0.254975124378109	0.162876095711917	8	0	0.70911199561778
62	62	Static-Leader	0.698823677850224	0.525519043060234	0.518393007950085	3.43358232778798	2.62488098290189	1.50940254430092	44	1	0.75	0.579225352112676	0.0383795309168443	0.7831302598657	0.433955223880597	0.24153044302298	239	0	1.25778984337446
62	62	Proposed	0.624020614296914	0.632547105655033	0.648643752364035	0.606872896803061	2.61254887007309	2.53289897504922	41	1	0.75	0.711369346733668	0.089729921819474	0.697476210003492	0.730099502487562	0.392087183131959	124	7	1.16994669832267
63	63	Fixed-Role	0.266385140648168	0.336232653204439	0.336232653204439	4.82832371750188	4.06863308490827	4.06863308490827	NaN	0	0.625	0.600124378109453	0.0209665955934613	0.512086460066299	0.250621890547264	0.17472162994551	40	0	0.655439344144871
63	63	Static-Leader	0.730759566471655	0.555344973382886	0.552331741116869	3.39883432480579	2.98042008175729	3.19576433805503	114.8	1	0.875	0.630269320843091	0.11229566453447	0.599354348880102	0.535696517412935	0.512437810945274	288	0	1.40458437779874
63	63	Proposed	0.624404129669708	0.632426537882058	0.641025782196695	0.60051123314274	2.33295654570771	2.43748304417	32.6	1	0.75	0.689737470167064	0.0888415067519545	0.703671325752291	0.726990049751244	0.386045960672826	118	6	1.09827499055398
64	64	Fixed-Role	0.2663325451301	0.336190313380845	0.336190313380845	4.83008808713319	4.07003649842833	4.07003649842833	NaN	0	0.625	0.600124378109453	0.0209665955934613	0.511980610507313	0.250621890547264	0.17472162994551	64	0	0.680665621848302
64	64	Static-Leader	0.366667508210113	0.567872349889226	0.531934140214829	2.96166028977893	2.63432234772087	2.46856136725055	38.4	1	0.5	0.575865265760198	0.0819118692253021	0.674663032387126	0.469092039800995	0.53529969201611	320	0	1.40191295381562
64	64	Proposed	0.624389145273873	0.633112731538246	0.634426100692204	0.60075966422971	2.25404889288549	2.43641180397842	36.8	1	0.75	0.671205630354957	0.0888415067519545	0.703754347206193	0.728855721393035	0.386045960672826	146	18	1.01223396979095
65	65	Fixed-Role	0.26507737295843	0.333852934871619	0.333852934871619	4.8723487750794	4.10503137361383	4.10503137361383	NaN	0	0.625	0.600124378109453	0.0197228144989339	0.50935026539511	0.254353233830846	0.164356787491116	8	0	0.726705803152549
65	65	Static-Leader	0.511637209882601	0.555431719869796	0.561810176120043	2.63434585262072	3.50665904261604	4.02990745180624	43.8	1	0.625	0.652813299232737	0.119225302061123	0.539233765440896	0.531592039800995	0.614723999052357	251	0	1.33329095271251
65	65	Proposed	0.62403016870738	0.632734611945058	0.639209225159001	0.606714328513955	2.22048378608203	2.52647127703014	41.6	1	0.75	0.680800756620429	0.0906183368869936	0.697782099632842	0.73134328358209	0.39060649135276	123	7	1.08859342973957
66	66	Fixed-Role	0.265154324153274	0.333549583244248	0.333549583244248	4.86974930448014	4.10279704699177	4.10279704699177	NaN	0	0.625	0.599502487562189	0.01954513148543	0.509517318688684	0.254353233830846	0.162876095711917	8	0	0.726257773106057
66	66	Static-Leader	0.741612553575374	0.515912351145451	0.515147019462232	3.11862927745886	2.39190781074461	2.41802740465713	102.8	1	0.875	0.56493839835729	0.0509950248756219	0.682723900843965	0.443034825870647	0.351042407012556	200	0	1.19800871335165
66	66	Proposed	0.624052543019419	0.632847504160311	0.644690773146698	0.606343013116418	2.31426471163501	2.52693408726847	36.6	1	0.75	0.694070904645477	0.0911513859275053	0.697731174520653	0.73134328358209	0.391139540393272	134	7	1.11527575710506
67	67	Fixed-Role	0.266453277908748	0.335311101250471	0.335311101250471	4.82603875564637	4.06678505370037	4.06678505370037	NaN	0	0.625	0.600746268656716	0.0206112295664534	0.512225721617056	0.250621890547264	0.170812603648424	8	0	0.739279284366508
67	67	Static-Leader	0.754959110028562	0.518115670759794	0.516803615225517	3.57111284147078	2.06119640817395	2.28077517411162	87.6	1	1	0.567717584369449	0.0540156361051883	0.698108784220025	0.466480099502488	0.302416488983653	205	0	1.1916772643579
67	67	Proposed	0.624423467951262	0.631107805486403	0.628384178374771	0.600190632796089	2.50450464275712	2.43911414671661	40.8	1	0.75	0.69792973651192	0.0893745557924662	0.703639420136288	0.723258706467662	0.386045960672826	118	7	1.06048150061898
68	68	Fixed-Role	0.266085331151263	0.336358105449214	0.336358105449214	4.83838808670226	4.07669994791823	4.07669994791823	NaN	0	0.625	0.600124378109453	0.0211442786069652	0.511474658316235	0.250621890547264	0.17620232172471	8	0	0.729541591628988
68	68	Static-Leader	0.688844750367572	0.578010876900941	0.539524333810928	4.21252968900449	3.15953469150885	2.70170363025705	40.6	1	0.875	0.616228070175439	0.106076759061834	0.651559264036291	0.509825870646766	0.555792466240227	316	0	1.41993038965291
68	68	Proposed	0.624321078247183	0.626752358686401	0.639837415886619	0.601888298724768	2.67588068537514	2.10494924078166	37.6	1	0.75	0.688653136531365	0.0774697938877043	0.731074808111406	0.717661691542289	0.33256337360815	146	8	1.20031793446077
69	69	Fixed-Role	0.264444754732891	0.333878451691122	0.333878451691122	4.89376190044166	4.12412118987053	4.12412118987053	NaN	0	0.625	0.604477611940298	0.0199004975124378	0.507944470853012	0.254975124378109	0.165837479270315	88	0	0.673822361126802
69	69	Static-Leader	0.743184645829012	0.493973128604288	0.514748391510046	3.07910427021313	2.55595199528234	1.52509046019821	41.4	1	0.875	0.555258186397985	0.0204335465529495	0.781627547286603	0.403669154228856	0.16015162283819	233	0	1.27932698025899
69	69	Proposed	0.623851814763556	0.619961602938315	0.642093928692117	0.609675043289323	2.46584541467984	1.98219225828182	33	1	0.75	0.679575358851675	0.0607675906183369	0.73919564439862	0.686567164179104	0.335939350864724	145	7	1.15230689841219
70	70	Fixed-Role	0.264812832481815	0.334213295917281	0.334213295917281	4.88129375653755	4.11275526690644	4.11275526690644	NaN	0	0.625	0.601990049751244	0.0199004975124378	0.508781581418411	0.254975124378109	0.165837479270315	56	0	0.674992002247759
70	70	Static-Leader	0.675834597557018	0.529776148379701	0.552814052666784	5.06087006969712	3.81664843054908	4.43683037984858	38.2	1	0.875	0.643981481481481	0.104122245913291	0.508489618757829	0.533955223880597	0.557983890073442	329	0	1.50586629572086
70	70	Proposed	0.62395665786197	0.622048763018405	0.649483318618345	0.607934447768612	2.71027287344426	2.22549462081178	36.4	1	0.75	0.7251221001221	0.0749822316986496	0.7210112110286	0.721393034825871	0.324626865671642	181	11	1.20831660944725
71	71	Fixed-Role	0.264512270262246	0.333569577935027	0.333569577935027	4.89147296052843	4.12201512125097	4.12201512125097	NaN	0	0.625	0.604477611940298	0.0197228144989339	0.508097718824775	0.254975124378109	0.164356787491116	40	0	0.465366737203317
71	71	Static-Leader	0.458122191374764	0.537278973988235	0.544763664357286	1.29222071895322	3.42601905072202	3.68869642777804	100.2	1	0.5	0.6255	0.0883084577114428	0.574482971573287	0.496766169154229	0.534470504619758	197	0	1.19954145078568
71	71	Proposed	0.789549257409815	0.648734549977026	0.631884817912344	2.20361539287236	1.99358185147242	2.36883819201047	63.2	1	0.75	0.683576642335766	0.120291400142146	0.702160202234675	0.730721393034826	0.448471926083866	69	3	0.836318200177959
72	72	Fixed-Role	0.338114744390268	0.336292033670305	0.336292033670305	4.91872908553753	4.15328494457613	4.15328494457613	NaN	0	0.625	0.618159203980099	0.0211442786069652	0.505867936580406	0.256840796019901	0.17620232172471	216	0	0.762786628709889
72	72	Static-Leader	0.498676074372135	0.506840392331855	0.506350163226847	1.35198049571725	2.43476771189483	2.31691387968678	78.6	1	0.625	0.557154605263158	0.0426439232409382	0.696734435579696	0.429912935323383	0.310708362947169	255	0	1.28174513281915
72	72	Proposed	0.72451061326989	0.688092223500322	0.638754104669753	5.19570300130003	1.51832570836721	1.16767161957162	44.8	1	0.875	0.648166023166023	0.0986140724946695	0.834369684550377	0.721393034825871	0.407427149964463	83	5	0.942463633310035
73	73	Fixed-Role	0.265429782081629	0.334161240910972	0.334161240910972	4.86045334399283	4.09474945730957	4.09474945730957	NaN	0	0.625	0.597636815920398	0.0197228144989339	0.510121030493493	0.254353233830846	0.164356787491116	8	0	0.688669651103253
73	73	Static-Leader	0.503603816843723	0.582409745581321	0.556230356838136	1.2600903344925	3.00538839038113	2.98627507470613	82.8	1	0.625	0.64927597955707	0.108564321250888	0.625033114841718	0.544713930348259	0.566986496090974	340	0	1.44460918939172
73	73	Proposed	0.624130709197159	0.632117832719848	0.643140902324371	0.605045977913157	2.19448289555367	2.52404664369316	36	1	0.75	0.706607795371498	0.0909737029140014	0.697920736739206	0.730099502487562	0.389658848614072	135	8	1.0998989228356
74	74	Fixed-Role	0.263622879666599	0.3358253664163	0.3358253664163	4.92169569456116	4.1626310379255	4.1626310379255	NaN	0	0.625	0.618159203980099	0.0211442786069652	0.505245422674248	0.256218905472637	0.17620232172471	72	0	0.68311506835635
74	74	Static-Leader	0.334267069048161	0.575244346892606	0.564426733547624	3.6931717713399	2.92293316833445	3.35268115473386	80	1	0.375	0.641638935108153	0.112828713574982	0.588411077489748	0.533519900497512	0.61259180289031	382	0	1.53774655182997
74	74	Proposed	0.62361286571161	0.590024473444416	0.626942454801201	0.613643941431198	2.49395675823619	2.45825064959542	32.8	1	0.75	0.661589008363202	0.0669864960909737	0.689650439711491	0.67910447761194	0.305910921582563	119	7	1.08463821355552
75	75	Fixed-Role	0.267410905282755	0.335033009729505	0.335033009729505	4.79401673644525	4.0417634551644	4.0417634551644	NaN	0	0.625	0.600746268656716	0.0204335465529495	0.514136510346032	0.249378109452736	0.168384269130538	64	0	0.677312723243304
75	75	Static-Leader	0.710000055935042	0.542678379045919	0.527204666598396	3.14359041080364	3.30879387160782	3.29560875523525	38.2	1	0.75	0.606327160493827	0.112117981520967	0.593279769576418	0.504291044776119	0.51545842217484	284	0	1.4038240974596
75	75	Proposed	0.624692275548996	0.628267606759873	0.642155991278101	0.595735970195622	2.64493454723408	2.07511622405693	33.6	1	0.75	0.718487394957983	0.0769367448471926	0.733730199083999	0.710199004975124	0.344823501539919	143	10	1.13447225482763
76	76	Fixed-Role	0.268348246240494	0.338442949495748	0.338442949495748	4.7628377164343	4.01793238821832	4.01793238821832	NaN	0	0.625	0.600746268656716	0.021499644633973	0.515972334649108	0.25	0.178216062544421	136	0	0.74304927891956
76	76	Static-Leader	0.410261493508253	0.51059070694969	0.544718304487469	1.36919108354186	3.25489624620699	2.96045717303286	128.4	1	0.375	0.631963788300836	0.0724946695095949	0.630784840105806	0.487189054726368	0.351042407012556	288	0	1.38804728611806
76	76	Proposed	0.581207219729288	0.623360575404529	0.634413474892042	0.591348565904471	2.35241688145166	2.16810988981513	47	1	0.625	0.689621409921671	0.0788912579957356	0.725367945263277	0.707089552238806	0.342928216062544	120	6	1.09857692581612
77	77	Fixed-Role	0.265583225259704	0.334135058453955	0.334135058453955	4.85528129068874	4.09051360985406	4.09051360985406	NaN	0	0.625	0.601990049751244	0.01954513148543	0.510436852484094	0.254975124378109	0.162876095711917	48	0	0.620609834471903
77	77	Static-Leader	0.50019242583799	0.520099340728654	0.513031697635478	1.32355411588224	3.29041337866845	3.90688189617858	85	1	0.625	0.608289930555556	0.107320540156361	0.564656223179134	0.492164179104478	0.487917555081734	248	0	1.37798185767778
77	77	Proposed	0.624174471750156	0.633497059551975	0.637261035971402	0.604319934950322	3.07773330294795	2.52171949024792	19.2	1	0.75	0.717817679558011	0.0922174840085287	0.698040949045776	0.728233830845771	0.39759535655058	158	9	1.1566079524981
78	78	Fixed-Role	0.264103241890206	0.332637393884787	0.332637393884787	4.9053534111446	4.16823594108578	4.16823594108578	NaN	0	0.625	0.602611940298508	0.01954513148543	0.505060228374606	0.256840796019901	0.162876095711917	104	0	0.73425639044451
78	78	Static-Leader	0.501051142789602	0.525187521711043	0.531270272991562	1.30751565252892	2.37118882705041	2.09097929083909	105.2	1	0.625	0.58	0.0572139303482587	0.719121818966071	0.459328358208955	0.307095475005923	311	0	1.36200582036602
78	78	Proposed	0.623784614794892	0.590171564811048	0.636018657025205	0.610790956621826	1.91085126426156	2.42856737230052	42.8	1	0.75	0.650889453621347	0.068407960199005	0.693801335623923	0.681592039800995	0.29637526652452	114	7	1.04655821201903
79	79	Fixed-Role	0.263911632113889	0.333512303452071	0.333512303452071	4.9118667841238	4.14212889494466	4.14212889494466	NaN	0	0.625	0.609452736318408	0.0200781805259417	0.506647822122242	0.254353233830846	0.167318171049514	64	0	0.698733149884994
79	79	Static-Leader	0.497998448742597	0.514217147665714	0.530759248943147	1.3647273181362	3.14555419942103	2.71540362202107	42.8	1	0.625	0.590374841168996	0.0582800284292821	0.655787257342442	0.447823383084577	0.380656242596541	239	0	1.34298105140632
79	79	Proposed	0.576796193866459	0.644433122192845	0.659077844615656	2.0625220210005	2.78796688327083	2.37756069070273	38.4	1	0.625	0.724351050679852	0.121179815209666	0.698010518109453	0.723258706467662	0.44835347074153	213	16	1.17136151271614
80	80	Fixed-Role	0.267564649696002	0.335761715914245	0.335761715914245	4.78889157434569	4.03778475901127	4.03778475901127	NaN	0	0.625	0.600746268656716	0.0206112295664534	0.514440566734203	0.249378109452736	0.170812603648424	80	0	0.614811146304973
80	80	Static-Leader	0.754033961319162	0.552548037049357	0.54248082815384	3.59633027605985	3.24090805792322	2.72993725675863	38.2	1	1	0.618364197530864	0.0824449182658138	0.646311753367292	0.511691542288557	0.459725183605781	287	0	1.39170497273197
80	80	Proposed	0.624734910725347	0.628136609440077	0.652183784464065	0.595029726522696	2.20500886083746	2.10186934054947	30.4	1	0.75	0.693757361601885	0.0785358919687278	0.731599963543333	0.710820895522388	0.34683724235963	115	9	1.0734434239992
81	81	Fixed-Role	0.266123603134538	0.336760492430908	0.336760492430908	4.8371023859345	4.07563818905281	4.07563818905281	NaN	0	0.625	0.600124378109453	0.0213219616204691	0.511555193408471	0.250621890547264	0.177683013503909	72	0	0.725747264721694
81	81	Static-Leader	0.700949137769431	0.574134328957957	0.550357524617186	3.85688815916922	3.11817771989073	2.73160020782046	36	1	0.875	0.614646772228989	0.103766879886283	0.648909323934812	0.508208955223881	0.546789860222696	343	0	1.46764697500751
81	81	Proposed	0.624327967225214	0.625581429663135	0.637466233434843	0.601774061392617	2.3778284663703	2.2115541255162	57.2	1	0.75	0.704195804195804	0.0788912579957356	0.721943386998398	0.722636815920398	0.335524757166548	161	13	1.09158356275894
82	82	Fixed-Role	0.263624522690072	0.336190738200129	0.336190738200129	4.92163972173767	4.16564625678213	4.16564625678213	NaN	0	0.625	0.611940298507463	0.0211442786069652	0.505070543676109	0.257462686567164	0.17620232172471	200	0	0.76370446371083
82	82	Static-Leader	0.498369400441845	0.515789518451513	0.517344500903142	1.35774598770626	2.71758124136997	2.71678627321895	114.8	1	0.625	0.591627634660422	0.0582800284292822	0.654072306552853	0.467475124378109	0.362177209192135	297	0	1.32995684392787
82	82	Proposed	0.763666191464834	0.690481452668109	0.628930778219247	5.36181366875584	1.92796512409948	1.18434758174161	44.4	1	1	0.664634146341463	0.103944562899787	0.834005396654874	0.712686567164179	0.429755981994788	114	6	1.09846589846843
83	83	Fixed-Role	0.264898231564874	0.333547003352506	0.333547003352506	4.87840467547869	4.11023311403051	4.11023311403051	NaN	0	0.625	0.60136815920398	0.01954513148543	0.508966714730471	0.254975124378109	0.162876095711917	56	0	0.641246869278856
83	83	Static-Leader	0.735905092945073	0.543423925949145	0.536219567768376	3.26435336830438	3.29076336830691	2.51324700593015	37.8	1	0.875	0.610837438423645	0.0714285714285714	0.67248942278568	0.458582089552239	0.455697701966359	245	0	1.38698125096825
83	83	Proposed	0.623982392058412	0.621013177631559	0.639301610731007	0.607507288165784	2.48013951223503	2.22292383525114	29.2	1	0.75	0.70687134502924	0.0756929637526652	0.721198544647484	0.721393034825871	0.320184790334044	130	7	1.07246808691365
84	84	Fixed-Role	0.263895685741674	0.33312380499742	0.33312380499742	4.91240916648672	4.14276443558206	4.14276443558206	NaN	0	0.625	0.609452736318408	0.0199004975124378	0.506602008347613	0.254353233830846	0.165837479270315	56	0	0.597151291897601
84	84	Static-Leader	0.498869457397151	0.519955352049036	0.52773025166865	1.34834772708367	3.14502478860252	3.29936091701032	39.6	1	0.625	0.596668742216687	0.0909737029140014	0.597195742122117	0.50410447761194	0.418561952144042	338	0	1.43087458453572
84	84	Proposed	0.787281552353444	0.646639007495328	0.638794528031142	2.25292872112181	2.40131661875732	2.40634489426612	37.8	1	0.75	0.6876539408867	0.12135749822317	0.693867419235833	0.733830845771144	0.449004975124378	126	7	1.04877559201016
85	85	Fixed-Role	0.267337467649897	0.335345868515702	0.335345868515702	4.79646636978024	4.04363738773837	4.04363738773837	NaN	0	0.625	0.599502487562189	0.0206112295664534	0.513993224949526	0.249378109452736	0.169864960909737	8	0	0.708013250809761
85	85	Static-Leader	0.729945639632152	0.575559479978594	0.545247046150648	4.29325742942472	3.1626021829637	3.73150383528963	42	1	1	0.608091024020228	0.13681592039801	0.553891444556767	0.522512437810945	0.684494195688225	300	0	1.37406321125536
85	85	Proposed	0.62467282124856	0.628186850155358	0.635575774152744	0.596058254643516	2.35072180192661	2.10435727396087	38.8	1	0.75	0.69594175960347	0.0788912579957356	0.731399813140113	0.713308457711443	0.343875858801232	126	6	1.06826696313271
86	86	Fixed-Role	0.267495626966342	0.335097397449782	0.335097397449782	4.79119194686593	4.03964324116165	4.03964324116165	NaN	0	0.625	0.600746268656716	0.0204335465529495	0.514297479646725	0.249378109452736	0.168384269130538	56	0	0.610801308336809
86	86	Static-Leader	0.447732039619234	0.585899178342104	0.56245659312951	3.95023500730743	3.38855674004155	3.50830648235779	36.2	1	0.625	0.64390243902439	0.122956645344705	0.56952650839968	0.567226368159204	0.638237384506041	357	0	1.49977028469744
86	86	Proposed	0.62471544016218	0.629105368462243	0.637481661643624	0.595352242424271	2.71555078664885	2.1037210806295	21.6	1	0.75	0.709686450167973	0.0787135749822317	0.731463966050181	0.712686567164179	0.34831793413883	163	8	1.07286194123601
87	87	Fixed-Role	0.269928216363258	0.339556872923454	0.339556872923454	4.71064671874668	3.97885988368869	3.97885988368869	NaN	0	0.625	0.605721393034826	0.0211442786069652	0.519023667738627	0.252487562189055	0.174307036247335	8	0	0.707962800617888
87	87	Static-Leader	0.676629268662518	0.521864263469824	0.524626643755359	2.18566687879908	3.03779137516212	2.93277189617026	43	1	0.5	0.596374045801527	0.0907960199004975	0.630357324156674	0.476990049751244	0.411099265576877	266	0	1.28554848695204
87	87	Proposed	0.581444685674326	0.641367963979594	0.631713085375585	0.587418918307762	2.51112266991998	1.79450261945401	39.6	1	0.625	0.691780821917808	0.0753375977256574	0.758241042382058	0.715174129353234	0.351042407012556	114	6	1.03834647941208
88	88	Fixed-Role	0.272609428587618	0.338743109090984	0.338743109090984	4.62310434612773	3.93486219594676	3.93486219594676	NaN	0	0.625	0.610696517412935	0.0190120824449183	0.522556659247243	0.257462686567164	0.158434020374319	8	0	0.672287644207895
88	88	Static-Leader	0.471300569316778	0.583423601492503	0.520342439083838	2.86468824356995	3.38639868617606	3.36444032278319	37.4	1	0.5	0.589987714987715	0.129708599857854	0.580578371179729	0.547014925373134	0.638948116560057	253	0	1.29823401452107
88	88	Proposed	0.655306053506189	0.641793425338902	0.643568439404069	0.596414939946521	1.855976417485	1.02772590017879	34.6	1	0.625	0.6556461352657	0.0497512437810945	0.851103884361233	0.64863184079602	0.297322909263208	135	7	1.06615974225992
89	89	Fixed-Role	0.26590315554116	0.333654027878389	0.333654027878389	4.84451183464511	4.08184226862016	4.08184226862016	NaN	0	0.625	0.603855721393035	0.0191897654584222	0.511085140769179	0.254975124378109	0.159914712153518	40	0	0.823803217844373
89	89	Static-Leader	0.501947240365393	0.558951815455247	0.53819860109427	1.29082460894196	2.8984555949223	2.90357676060207	165.8	1	0.625	0.620639534883721	0.0957711442786069	0.632947235866262	0.518905472636816	0.496624022743426	255	0	1.31155747703121
89	89	Proposed	0.624265788044748	0.627539058579064	0.640589259383345	0.602805234149409	2.07547257778043	2.17460184770292	43.6	1	0.75	0.689016602809706	0.0788912579957356	0.725264224272819	0.71952736318408	0.342395167022033	107	6	1.02305920866652
90	90	Fixed-Role	0.267361482970725	0.335364952524285	0.335364952524285	4.79566518909881	4.04301410405689	4.04301410405689	NaN	0	0.625	0.600124378109453	0.0206112295664534	0.514040934970982	0.249378109452736	0.169864960909737	88	0	0.783412738605396
90	90	Static-Leader	0.459168104729478	0.503932266386937	0.520324393219051	1.27279318277979	3.10433101501031	3.98136904391747	87.6	1	0.5	0.610346358792185	0.0968372423596304	0.552506053908589	0.502798507462687	0.427801468846245	223	0	1.30612166792015
90	90	Proposed	0.624678311310712	0.628180700836418	0.624910451510425	0.595967303248721	2.18145106388561	2.1044231082798	43.6	1	0.75	0.67257343550447	0.0785358919687278	0.731384439842762	0.713308457711443	0.343875858801232	82	5	0.945074125801889
91	91	Fixed-Role	0.26699729116579	0.334764512259622	0.334764512259622	4.80782658175143	4.05261755148749	4.05261755148749	NaN	0	0.625	0.601990049751244	0.0202558635394456	0.513302390575612	0.250621890547264	0.166903577351338	152	0	0.760479467884513
91	91	Static-Leader	0.755813340279237	0.511669188016791	0.570744490510887	3.54792221899826	3.46140850468384	3.160493508255	96.6	1	1	0.664092664092664	0.0639658848614073	0.60883677897351	0.482524875621891	0.397003079838901	297	0	1.43584465029913
91	91	Proposed	0.624573556760038	0.630227636760701	0.626454162562732	0.597702962723378	2.45207409172335	2.10969569481358	44.6	1	0.75	0.687982005141388	0.0794243070362473	0.731167587518905	0.715174129353234	0.349798625918029	120	7	1.06313362604785
92	92	Fixed-Role	0.264056062960186	0.334239883769059	0.334239883769059	4.90695650401465	4.13716261069129	4.13716261069129	NaN	0	0.625	0.608208955223881	0.0202558635394456	0.506997186323855	0.254975124378109	0.168798862828714	72	0	0.859130471472281
92	92	Static-Leader	0.403216796721488	0.561366030214793	0.541582040223691	3.48394786681386	3.26257257574182	4.01793834617666	44.4	1	0.375	0.60783055198973	0.123489694385217	0.53858335615769	0.569216417910448	0.586827765932244	346	0	1.41311267119044
92	92	Proposed	0.786685095237809	0.646892771583362	0.642797992085047	2.26596683233586	2.46540834432706	2.37240100589511	43.8	1	0.75	0.709398976982097	0.117093105899076	0.699632426470843	0.735074626865672	0.439054726368159	125	8	1.11894320013876
93	93	Fixed-Role	0.265058471593941	0.334054622893679	0.334054622893679	4.87298745004721	4.10557319899347	4.10557319899347	NaN	0	0.625	0.600746268656716	0.0197228144989339	0.509310331221405	0.254975124378109	0.164356787491116	24	0	0.555935359635592
93	93	Static-Leader	0.380961038885007	0.594631942933489	0.642139792290181	4.11237548694576	3.88217578438746	2.92049953617127	177.6	1	0.375	0.778761061946903	0.108208955223881	0.632133339920788	0.53407960199005	0.619402985074627	238	0	1.20833109265227
93	93	Proposed	0.624024661604647	0.632721503168912	0.641053647912035	0.606805725777384	2.3397076992629	2.52674466160505	56	1	0.75	0.703363384188627	0.0904406538734897	0.697749327692476	0.73134328358209	0.39060649135276	101	6	1.02526365275369
94	94	Fixed-Role	0.267745803912306	0.336487307006408	0.336487307006408	4.78285830287926	4.03329966086998	4.03329966086998	NaN	0	0.625	0.60136815920398	0.0207889125799574	0.514784957873756	0.25	0.172293295427624	24	0	0.716681332583955
94	94	Static-Leader	0.758974386209956	0.554001210412148	0.545367916620369	3.46287742572876	3.09590928164475	3.37527793532888	42.4	1	1	0.622465145754119	0.103589196872779	0.593086862798909	0.513805970149254	0.547737502961383	301	0	1.35557499918018
94	94	Proposed	0.624783557497364	0.636023944480382	0.636030721791902	0.594224003424281	2.36184611376729	2.09162279760694	40.4	1	0.75	0.705569461827284	0.082089552238806	0.732961424811474	0.715174129353234	0.370113717128642	129	8	1.07492719881916
95	95	Fixed-Role	0.264483937324275	0.333543699253327	0.333543699253327	4.89243340939508	4.12290168500497	4.12290168500497	NaN	0	0.625	0.604477611940298	0.0197228144989339	0.508033022120524	0.254975124378109	0.164356787491116	8	0	0.704629202144707
95	95	Static-Leader	0.703533778445086	0.52407223462981	0.526253700260603	3.30965710873161	3.36567611910289	2.82832652492869	43.2	1	0.75	0.610828025477707	0.0648542999289268	0.649545888043371	0.472325870646766	0.395759298744373	251	0	1.33379852695316
95	95	Proposed	0.623874296761055	0.614826080250906	0.628477650792445	0.609301756693232	2.24448226965752	2.23124483342295	39.6	1	0.75	0.689445828144458	0.074271499644634	0.720371141162684	0.712064676616915	0.309819947879649	120	7	1.02407309494696
96	96	Fixed-Role	0.264060112861413	0.334243937462219	0.334243937462219	4.90681887561345	4.13702091122194	4.13702091122194	NaN	0	0.625	0.608208955223881	0.0202558635394456	0.507007320556756	0.254975124378109	0.168798862828714	56	0	0.584965166192943
96	96	Static-Leader	0.762773534801422	0.553512039650255	0.556915312652658	3.36223490641065	2.71185639790874	2.5687396143798	145.8	1	1	0.665900735294118	0.0835110163468373	0.662287487777616	0.524067164179104	0.420694148306089	258	0	1.36859418995211
96	96	Proposed	0.78650261013639	0.646716938443785	0.642184433605516	2.26996148832039	2.43980259489361	2.37749512404067	29.6	1	0.75	0.693874560375146	0.120824449182658	0.699081791738461	0.728855721393035	0.447938877043355	134	7	1.12245347109001
97	97	Fixed-Role	0.264225331577558	0.333083298773072	0.333083298773072	4.90120691290881	4.1312387434049	4.1312387434049	NaN	0	0.625	0.605721393034826	0.0197228144989339	0.507426175148742	0.254353233830846	0.164356787491116	8	0	0.703486698016372
97	97	Static-Leader	0.464958393457434	0.564428396108533	0.713048865019573	3.83340671433357	3.33428513494632	3.29400258342683	189.4	1	0.375	0.819444444444444	0.106076759061834	0.600076113464888	0.515049751243781	0.576522151149017	289	0	1.367767120781
97	97	Proposed	0.623824105278073	0.613381867819485	0.643620557552633	0.610135158005675	2.25906346268373	2.22848489601226	43.8	1	0.75	0.696131713554987	0.0739161336176261	0.720406813590409	0.708955223880597	0.30833925610045	142	8	1.11589273373431
98	98	Fixed-Role	0.268323500539624	0.338422962805049	0.338422962805049	4.7636587604156	4.01857759159064	4.01857759159064	NaN	0	0.625	0.600746268656716	0.021499644633973	0.515922367922359	0.25	0.178216062544421	8	0	0.716177962245462
98	98	Static-Leader	0.754864182643099	0.522812030086915	0.535002992282815	3.57369547039454	2.77963120333514	3.0968614986536	86.2	1	1	0.615789473684211	0.0691186922530206	0.610267607792507	0.506592039800995	0.405591092158256	233	0	1.25756031812717
98	98	Proposed	0.58120255408094	0.638581222335223	0.639798323873328	0.591425800040631	2.27200153578851	1.81010092077481	36.4	1	0.625	0.702686202686203	0.074271499644634	0.756386276638815	0.71952736318408	0.336768538261076	142	9	1.16323342544396
99	99	Fixed-Role	0.264477809257668	0.333538110065923	0.333538110065923	4.89264116291648	4.12309345798858	4.12309345798858	NaN	0	0.625	0.604477611940298	0.0197228144989339	0.508019049152015	0.254975124378109	0.164356787491116	24	0	0.444315214550972
99	99	Static-Leader	0.40968202203325	0.551267663276409	0.51232013187677	2.26877011656787	2.96320743002158	3.364592670035	64.4	1	0.5	0.600515463917526	0.104655294953802	0.586762723104551	0.514365671641791	0.546138355839848	137	0	1.01121013157114
99	99	Proposed	0.789635936363766	0.648737625937821	0.632975945149252	2.20173849780625	1.95786713881176	2.36894878353875	62.6	1	0.75	0.687681686046512	0.120291400142146	0.702167892136662	0.730721393034826	0.448471926083866	71	3	0.837155898596013
100	100	Fixed-Role	0.263622546919761	0.33587587581052	0.33587587581052	4.92170703029968	4.16070544424152	4.16070544424152	NaN	0	0.625	0.617537313432836	0.0211442786069652	0.5053716961598	0.256218905472637	0.17620232172471	8	0	0.699976437873591
100	100	Static-Leader	0.498701405158711	0.553598135009223	0.530704215314782	1.3515045227145	2.9155978844061	2.59912959402215	42	1	0.625	0.60287610619469	0.0891968727789623	0.661665024800952	0.500995024875622	0.454335465529495	313	0	1.3755693851054
100	100	Proposed	0.761051589967729	0.720409177516723	0.65558571201755	4.01653734275078	2.99528995931451	1.25163912357796	38.4	1	0.875	0.698084054388133	0.115493958777541	0.821552735310404	0.711442786069652	0.571132433072731	170	8	1.24878470496333
