# Supplementary material for: Wolf-Pack-Inspired Distributed Encirclement for UAV–USV Systems via Visual Connectivity Preservation
Source: Biomimetics (Basel). 2026 Jul 21;11(7):513. doi: 10.3390/biomimetics11070513 (PMC13406351; doi:10.3390/biomimetics11070513)
Supplement: Supplementary file 1 [file biomimetics-11-00513-s001.zip › S2_StrategyComparison_SignificanceTests.csv]

Metric	Comparison	Direction	N	ProposedMean	BaselineMean	MeanDifference	RelativeImprovement_pct	P_value	Significant_005	Significant_001	EffectDirectionConsistent
FinalSuccessMetric	Proposed vs Fixed-Role	higher	100	0.643525961142773	0.270785046858688	0.372740914284085	137.651956268694	3.89655984509596e-18	1	1	1
MeanSuccessLast20	Proposed vs Fixed-Role	higher	100	0.633760070122135	0.335523943975543	0.298236126146592	88.8866894603297	3.89655984509596e-18	1	1	1
PostStabilizationMeanScore	Proposed vs Fixed-Role	higher	100	0.639527709138693	0.335523943975543	0.30400376516315	90.6056842206495	3.89655984509596e-18	1	1	1
FinalRadiusError_m	Proposed vs Fixed-Role	lower	100	1.03974370714522	4.83112134823808	-3.79137764109285	78.4782117401291	4.26632273071827e-18	1	1	1
PostStabilizationRadiusError_m	Proposed vs Fixed-Role	lower	100	2.34336218702474	4.07792716489096	-1.73456497786623	42.5354575432346	3.89655984509596e-18	1	1	1
MeanRadiusErrorLast20_m	Proposed vs Fixed-Role	lower	100	2.14167056806668	4.07792716489096	-1.93625659682428	47.4813923479197	3.89655984509596e-18	1	1	1
StableEncirclementTime_s	Proposed vs Fixed-Role	lower	0	NaN	NaN	NaN	NaN	1	0	0	0
FinalCoverageRatio	Proposed vs Fixed-Role	higher	100	0.72625	0.625	0.10125	16.2	1.68948056705806e-17	1	1	1
PostStabilizationCoverage	Proposed vs Fixed-Role	higher	100	0.691881757950869	0.605055970149254	0.086825787801615	14.3500423242162	3.89655984509596e-18	1	1	1
MeanVisualConnectivity	Proposed vs Fixed-Role	higher	100	0.0850852878464819	0.0202611940298507	0.0648240938166311	319.942120494607	3.87988793611595e-18	1	1	1
MeanGeomScoreLast20	Proposed vs Fixed-Role	higher	100	0.727834787956369	0.511486395416233	0.216348392540135	42.2979759538036	3.89655984509596e-18	1	1	1
MeanInfoScoreLast20	Proposed vs Fixed-Role	higher	100	0.715796019900497	0.253799751243781	0.461996268656716	182.031805150572	3.86371975175171e-18	1	1	1
MeanVisScoreSaturatedLast20	Proposed vs Fixed-Role	higher	100	0.368390191897654	0.168397891494906	0.199992300402748	118.76176039223	3.88997073221408e-18	1	1	1
RoleSwitches	Proposed vs Fixed-Role	lower	100	130.27	52.16	78.11	-149.750766871166	1.64873994968303e-15	1	1	0
LeaderSwitches	Proposed vs Fixed-Role	lower	100	8.14	0	8.14	-814000000000000	2.85780138432847e-18	1	1	0
ControlSmoothness	Proposed vs Fixed-Role	lower	100	1.08323872153525	0.690628174756395	0.392610546778851	-56.8483246310267	3.89655984509596e-18	1	1	0
FinalSuccessMetric	Proposed vs Static-Leader	higher	100	0.643525961142773	0.5977897041505	0.045736256992273	7.65089406437124	0.00681069102565922	1	1	1
MeanSuccessLast20	Proposed vs Static-Leader	higher	100	0.633760070122135	0.544162924334344	0.0895971457877908	16.4651323677356	3.89655984509596e-18	1	1	1
PostStabilizationMeanScore	Proposed vs Static-Leader	higher	100	0.639527709138693	0.542678434595076	0.0968492745436173	17.8465309047857	8.24818477915075e-17	1	1	1
FinalRadiusError_m	Proposed vs Static-Leader	lower	100	1.03974370714522	2.85051876593859	-1.81077505879337	63.5244040639436	1.44664170639194e-12	1	1	1
PostStabilizationRadiusError_m	Proposed vs Static-Leader	lower	100	2.34336218702474	3.04423422661062	-0.700872039585881	23.02293409158	5.02014233815853e-16	1	1	1
MeanRadiusErrorLast20_m	Proposed vs Static-Leader	lower	100	2.14167056806668	2.82563830265342	-0.683967734586732	24.2057779987075	3.37761925728758e-11	1	1	1
StableEncirclementTime_s	Proposed vs Static-Leader	lower	97	40.8515463917526	68.2927835051546	-27.4412371134021	40.1817523096431	1.2156333778142e-13	1	1	1
FinalCoverageRatio	Proposed vs Static-Leader	higher	100	0.72625	0.705	0.02125	3.01418439716312	0.415668614737018	0	0	1
PostStabilizationCoverage	Proposed vs Static-Leader	higher	100	0.691881757950869	0.616427023707208	0.0754547342436607	12.2406596955912	2.83795927030068e-15	1	1	1
MeanVisualConnectivity	Proposed vs Static-Leader	higher	100	0.0850852878464819	0.0853464818763326	-0.000261194029850741	-0.306039597776537	0.959020816542778	0	0	0
MeanGeomScoreLast20	Proposed vs Static-Leader	higher	100	0.727834787956369	0.645296173812644	0.0825386141437248	12.7908110249681	3.7254076500636e-13	1	1	1
MeanInfoScoreLast20	Proposed vs Static-Leader	higher	100	0.715796019900497	0.490291666666667	0.225504353233831	45.9939192454486	3.89590045801347e-18	1	1	1
MeanVisScoreSaturatedLast20	Proposed vs Static-Leader	higher	100	0.368390191897654	0.457769485903814	-0.0893792940061597	-19.5249567213268	1.16784358548515e-07	1	1	0
RoleSwitches	Proposed vs Static-Leader	lower	100	130.27	273.96	-143.69	52.4492626660826	3.88624159143779e-18	1	1	1
LeaderSwitches	Proposed vs Static-Leader	lower	100	8.14	0	8.14	-814000000000000	2.85780138432847e-18	1	1	0
ControlSmoothness	Proposed vs Static-Leader	lower	100	1.08323872153525	1.34214461742678	-0.258905895891538	19.2904618868809	4.13937390871447e-18	1	1	1
