# Supplementary material for: Wolf-Pack-Inspired Distributed Encirclement for UAV–USV Systems via Visual Connectivity Preservation
Source: Biomimetics (Basel). 2026 Jul 21;11(7):513. doi: 10.3390/biomimetics11070513 (PMC13406351; doi:10.3390/biomimetics11070513)
Supplement: Supplementary file 1 [file biomimetics-11-00513-s001.zip › S3_StrategyComparison_MetricDefinitions.csv]

MetricSymbol	CodeVariable	Definition	Direction
S	successMetric	Information-aware score: 0.40*G + 0.35*I + 0.25*V	higher better
e_r^final	finalRadiusError	Radius error at final simulation step	lower better
e_r^stable	meanRadiusErrorStablePhase	Post-stabilization mean radius error; for unreached cases, the last 20% window is used only for descriptive comparison	lower better
G	geomScoreLog	Geometry score exp(-e_r/6.0)	higher better
I	infoScoreLog	Target-information component, method-dependent for baselines and full coverage for Proposed	higher better
V	visScoreSatLog	Saturated visual-connectivity component min(1,V_raw/0.12)	higher better
Gamma_T	targetInfoCoverageLog	Fraction of agents with target information access	higher better
T_stable	stable_enc_time	First time satisfying S >= 0.70 and e_r <= 7 m for 12 continuous steps; N.R. indicates not reached	lower faster
