# Supplementary material for: Wolf-Pack-Inspired Distributed Encirclement for UAV–USV Systems via Visual Connectivity Preservation
Source: Biomimetics (Basel). 2026 Jul 21;11(7):513. doi: 10.3390/biomimetics11070513 (PMC13406351; doi:10.3390/biomimetics11070513)
Supplement: Supplementary file 1 [file biomimetics-11-00513-s001.zip › S4_HeterogeneousStudy_AllTrials.csv]

Configuration	SystemType	Seed	TargetAcquisitionTime_s	StableEncirclementTime_s	StableReached	StableTimeForStats_s	FinalSuccessMetric	MeanSuccessLast20	PostStabilizationMeanScore	FinalRadiusError_m	PostStabilizationRadiusError_m	MeanRadiusErrorLast20_m	FinalCoverageRatio	PostStabilizationCoverage	MeanVisualConnectivity	MeanGeomScoreLast20	MeanInfoScoreLast20	MeanVisScoreSaturatedLast20	RoleSwitches	LeaderSwitches	ControlSmoothness	ControlEffort	MeanSpeedLast20	CompositeValueIndex	CompositeRank
UAV-only	uavonly	1	0	55.6	1	55.6	0.497739867849315	0.64980809620909	0.635827062211983	0.524962031207326	2.45299336382152	1.70934430599117	0.375	0.628457814661134	0.0900852878464819	0.771167954334619	0.618159203980099	0.499940772328832	340	18	2.07294722682066	9334.31137333226	1.76380179314534	0.476553407441481	3
USV-only	usvonly	1	0	32	1	32	0.581142578883099	0.637430213272672	0.635735947403198	0.592418705066827	3.33802326560041	1.81256738448147	0.625	0.741230677764566	0.0692963752665245	0.75306084471923	0.715174129353234	0.343579720445392	179	11	0.900027722680247	4409.33491650236	1.4301214955461	0.607662483727802	1
UAV-USV	hetero	1	0	27.2	1	27.2	0.58113127788084	0.642321196845911	0.634649084951211	0.592605814502211	2.27921528929442	1.78799386291534	0.625	0.679913294797688	0.0755152807391613	0.758284631536716	0.718905472636816	0.349561715233357	146	10	1.10445162032449	4688.96175493346	1.34374115826891	0.599806196763148	2
UAV-only	uavonly	2	1.2	20.4	1	20.4	0.492417570243658	0.596994856592064	0.621425436420132	0.612735077846981	3.87131536745714	2.25016622424982	0.375	0.663375973303671	0.0879530916844349	0.729412633069832	0.597014925373134	0.385098317934139	368	17	2.22796192631329	10289.4406813138	1.95518857795303	0.285714285714286	3
USV-only	usvonly	2	5	37.2	1	37.2	0.742298654303442	0.709274802074007	0.62810123296026	6.2012189928849	2.73230365292085	2.99159298816353	1	0.694631901840491	0.159381663113006	0.645614303218658	0.790422885572139	0.697524283345179	185	9	0.879245073809772	3957.70458419092	1.33212722728053	0.539151690792372	1
UAV-USV	hetero	2	5	35.4	1	35.4	0.765243381575427	0.688871016217434	0.656851479122235	5.30427072095412	1.92634362581536	1.20469224605864	1	0.674302184466019	0.104477611940299	0.830205111024514	0.717039800995025	0.423300165837479	139	9	1.11402221852277	4840.09319614435	1.26580558919536	0.506956987986843	2
UAV-only	uavonly	3	0	25.4	1	25.4	0.737584915603518	0.635283778694476	0.646985792714774	4.74671317922113	4.12430230732903	4.13192020292041	0.875	0.690789473684211	0.166311300639659	0.52167826336732	0.678482587064677	0.756574271499645	411	20	2.33490628785666	11126.3028985049	2.31220202286628	0.610935665794654	1
USV-only	usvonly	3	0.2	38.2	1	38.2	0.623759700464644	0.621337036231526	0.6141886793963	0.611204733267467	2.47570496773174	2.23916125267217	0.75	0.686882716049383	0.0986140724946695	0.716337141633067	0.737562189054726	0.306621653636579	163	7	0.818151680837905	3917.57027160624	1.33962291989194	0.285714285714286	3
UAV-USV	hetero	3	0.2	31.8	1	31.8	0.633774450814617	0.6508448709868	0.642041386421773	1.78902757480177	2.58021615812231	2.20163225678693	0.75	0.701009501187648	0.108208955223881	0.712148306346413	0.743781094527363	0.422648661454632	151	10	1.17695341164095	5012.32508366047	1.29388563148299	0.61081654673453	2
UAV-only	uavonly	4	0	19.8	1	19.8	0.492406395819379	0.628760397874017	0.637943383112929	0.612920719051851	3.80992900364449	2.15926786983177	0.375	0.688331485587583	0.103766879886283	0.726033605440789	0.639303482587065	0.458362947168917	398	21	2.32074165290418	10666.7833898777	1.97053055710015	0.582933696417701	2
USV-only	usvonly	4	0	31.8	1	31.8	0.623648430154532	0.611072001390185	0.623378340729878	0.613053056500979	2.93985038877319	2.43634096278474	0.75	0.702790973871734	0.115316275764037	0.699529091369327	0.721393034825871	0.315091210613599	140	8	0.837197943943439	4101.42810250268	1.37860411552712	0.600099285419433	1
UAV-USV	hetero	4	0	33.8	1	33.8	0.623612183277645	0.576235978521019	0.631412578685473	0.613655280289627	2.25019510077364	2.19782544139151	0.75	0.649038461538462	0.0385572139303483	0.713836807235975	0.65547263681592	0.245143330964226	99	7	0.956868008863338	4605.79349148268	1.39353596583783	0.42496982445871	3
UAV-only	uavonly	5	6.6	19.4	1	19.4	0.753162371893469	0.647402398519379	0.638285536297506	5.75979560545208	3.49531699126821	3.72799911408333	1	0.664131637168142	0.161158493248045	0.566404154317875	0.707089552238806	0.693437574034589	365	19	2.1892562791381	10944.7460720326	2.26621433903176	0.561424664357398	2
USV-only	usvonly	5	26	40.6	1	40.6	0.633339329995314	0.698732212952283	0.639890508672468	5.32806650885968	3.66509700353506	3.50696664737771	0.625	0.744987468671679	0.173773987206823	0.583169670025814	0.788557213930348	0.75787728026534	171	6	0.908730997965625	4455.38756846262	1.35324725799066	0.571428571428571	1
UAV-USV	hetero	5	22.8	31.2	1	31.2	0.645307494641535	0.652390102299387	0.632588765150006	0.764397394780881	2.26363437187442	1.8730255308331	0.625	0.647189349112426	0.0865316275764037	0.748923461150032	0.685945273631841	0.450959488272921	141	8	1.11738539012532	5001.84896131033	1.41167021890104	0.360590833388279	3
UAV-only	uavonly	6	4.8	23.6	1	23.6	0.665897060351522	0.627171957377549	0.64828729675985	5.75060892988254	4.42502494116719	3.62462088512086	0.75	0.708805209513024	0.159381663113006	0.575614683777917	0.667910447761194	0.652629708599858	435	22	2.36758056086713	11531.052184665	2.11049946145024	0.646606702057297	1
USV-only	usvonly	6	43.8	60	1	60	0.581559832346165	0.603081660992891	0.62089265310183	0.585514367695942	3.48332306044882	3.45777819507983	0.625	0.718081312410842	0.103056147832267	0.587517141110514	0.702114427860697	0.489339019189765	151	6	0.844303330515147	4706.39353828974	1.47575541245112	0.40903849449431	3
UAV-USV	hetero	6	27.2	43.4	1	43.4	0.581489670910675	0.639677158125369	0.642994863718608	0.586674780906525	2.61734770751383	1.80133090057281	0.625	0.698501275510204	0.0737384506041222	0.756616343548438	0.722014925373134	0.337301587301587	150	8	1.12918663653469	5869.86017676696	1.34314918488969	0.502573270806562	2
UAV-only	uavonly	7	44.2	61.2	1	61.2	0.864664784456619	0.657988428981226	0.648806726984514	2.47800291707465	3.1147105046998	3.26216988021489	1	0.674820143884892	0.144633972992182	0.608908824170667	0.695273631840796	0.684316512674722	244	13	1.84656775757252	12230.054145893	2.10258302548509	0.571428571428571	1
USV-only	usvonly	7	58.8	81.6	1	81.6	0.624653968693351	0.631585696440505	0.604684919211185	0.59637058695774	2.41899949954668	2.22473665793821	0.75	0.713111298482293	0.0939943141435678	0.710993825323011	0.734452736318408	0.360518834399431	66	2	0.585040768344027	4798.99747359036	1.43181936140876	0.419134771348696	3
UAV-USV	hetero	7	58.8	84.4	1	84.4	0.624641422758387	0.628701434307189	0.625571784617332	0.596578445824939	1.90109260493199	2.10265843817162	0.75	0.710060449050086	0.078002842928216	0.731435088966267	0.715796019900497	0.342395167022033	61	3	0.812284315843439	6612.63774040626	1.32695724153076	0.449950527987515	2
UAV-only	uavonly	8	2.2	18.8	1	18.8	0.497247357983527	0.663508511250339	0.630003515095932	0.533030594141481	3.28115858146467	1.72473124015219	0.375	0.658765159867696	0.110163468372424	0.770311789852926	0.625621890547264	0.545664534470505	333	17	2.13425433698716	10291.8243453879	1.73426600339796	0.463386265272715	1
USV-only	usvonly	8	24.4	36.2	1	36.2	0.655675207216902	0.659660946563523	0.669501698980318	0.590302041255865	3.46234876463888	1.54477791212725	0.625	0.755182926829268	0.0822672352523099	0.783884213127595	0.69092039800995	0.41714048803601	175	5	0.962965369908063	4463.18908277025	1.32035553832477	0.46039603960396	2
UAV-USV	hetero	8	22	31.2	1	31.2	0.581180866020507	0.640386226722194	0.626884768935056	0.591784832566492	2.39979268407626	1.79172015028164	0.625	0.669674556213018	0.074271499644634	0.757904088482812	0.717661691542289	0.344171997157072	127	7	1.07483692006011	5027.98033899104	1.34371760164964	0.344530312699554	3
UAV-only	uavonly	9	0	29	1	29	0.449182356254871	0.63097750698721	0.632658552312989	3.30904315807408	4.5538407587718	4.45276972610377	0.625	0.701956775700935	0.162224591329069	0.499452029728153	0.708333333333333	0.733120113717129	430	25	2.28639274129174	11784.9654324751	2.37278311462748	0.412215691285459	3
USV-only	usvonly	9	0.6	45	1	45	0.613000404811671	0.730853778258819	0.666432137019282	6.87016253015362	3.01936439072058	2.71063558977727	0.75	0.752899484536082	0.173596304193319	0.67073267473968	0.792910447761194	0.740168206586117	213	13	0.9517952883514	4249.83565461747	1.32529633364029	0.683397796026264	1
UAV-USV	hetero	9	0.6	43	1	43	0.623807483456167	0.612743534046612	0.658591958777161	0.610411179516513	2.5960625343603	2.23005638860777	0.75	0.715966921119593	0.074271499644634	0.720280565749081	0.708333333333333	0.306858564321251	172	12	1.1640083641661	5082.70462428779	1.32309178191676	0.43676383564801	2
UAV-only	uavonly	10	0.6	20.2	1	20.2	0.492784462793367	0.623386208654502	0.643436248732956	0.606643063747847	3.14404937465043	1.58095681564981	0.375	0.667083333333333	0.0783582089552239	0.79188917716812	0.595771144278607	0.392442549158967	289	14	2.04574929612526	9851.18771300409	1.68563437767014	0.485958485958486	2
USV-only	usvonly	10	5.6	35.6	1	35.6	0.624104752520266	0.649235196493094	0.634441878842876	0.605476653867715	2.40038067027444	1.14579535674556	0.75	0.696840826245444	0.0700071073205401	0.836788832265665	0.685323383084577	0.298625918028903	159	7	0.82860003994839	4026.56020099604	1.25327659383429	0.393029061054728	3
UAV-USV	hetero	10	5.6	32.2	1	32.2	0.624095274501616	0.632361474576358	0.643152392253682	0.605633921870432	2.60201476528772	2.52498218246223	0.75	0.706696428571429	0.0907960199004975	0.697822811055916	0.731965174129353	0.388178156834873	139	7	1.11955249499348	5016.17196832629	1.32337181283765	0.678312038686551	1
UAV-only	uavonly	11	3.4	20.8	1	20.8	0.49280039501444	0.595434409763753	0.624081869660425	0.606378659576128	3.47549702878113	1.21509271271317	0.375	0.654403567447046	0.0518834399431414	0.834146170109452	0.534203980099503	0.299218194740583	314	18	2.02303840212251	10342.8114171051	1.63666443967586	0.285714285714286	3
USV-only	usvonly	11	4.6	31.6	1	31.6	0.577789356065971	0.631156685845443	0.642068549927583	0.648195226221507	3.37931639795793	3.08112217364754	0.625	0.737099644128114	0.103056147832267	0.614583256902165	0.75	0.491293532338308	185	6	0.889874522983257	4400.70612044948	1.44681995466427	0.581327261801236	1
UAV-USV	hetero	11	4.6	29.6	1	29.6	0.624111534817544	0.632127878583898	0.632149720117798	0.605364118283601	2.08742551625618	2.52521180203476	0.75	0.66837631887456	0.0893745557924662	0.697782975303621	0.73134328358209	0.388178156834873	117	5	1.05143686901699	4670.67912439502	1.32432546519289	0.498557302108322	2
UAV-only	uavonly	12	0.6	25.6	1	25.6	0.492485067427132	0.583090020003549	0.642015103580853	0.61161386626524	3.39892386316059	2.43223697597177	0.375	0.656214203894616	0.0739161336176262	0.709801720229201	0.585199004975124	0.377398720682303	312	15	2.14308418681923	10141.620662761	2.02370408915355	0.301913412795917	3
USV-only	usvonly	12	54.8	74.8	1	74.8	0.623813174055149	0.61767165646659	0.638791653137051	0.61031668015911	2.66539965603249	2.38771170099057	0.75	0.73444976076555	0.0899076048329779	0.701795079332788	0.712064676616915	0.35092395167022	105	3	0.696320624514333	4879.6446372279	1.39720311644175	0.479390175042349	2
UAV-USV	hetero	12	39.6	55.4	1	55.4	0.787603476104884	0.645602329470048	0.667218673816785	2.24590346082432	2.72635616931033	2.38824764909424	0.75	0.72082182320442	0.118869936034115	0.699567598136149	0.727611940298508	0.444444444444444	138	7	1.18200013479628	5988.03837210408	1.30161371065902	0.743831092946538	1
UAV-only	uavonly	13	5.2	21.2	1	21.2	0.753055922113616	0.648375169786721	0.637965500935811	4.25547882541111	3.49104691968013	3.3459035166053	0.875	0.666899441340782	0.154406538734897	0.609799420557776	0.652363184079602	0.704513148542999	364	17	2.18562446854341	10367.8956497993	1.87174991085375	0.603721502739417	1
USV-only	usvonly	13	11.4	35.4	1	35.4	0.624388570764599	0.611006987546318	0.630249849081938	0.600769189407321	3.75286716671491	2.46957812366256	0.75	0.717839805825243	0.101990049751244	0.687487706961032	0.731965174129353	0.319296375266524	155	5	0.891123628132522	4427.40404187799	1.4084747363053	0.331468071099407	3
UAV-USV	hetero	13	11.4	30.8	1	30.8	0.62438548898184	0.627964989464727	0.635098365546418	0.600820284624962	2.59462940645998	2.1116608616333	0.75	0.702922077922078	0.0772921108742004	0.730745214718439	0.720149253731343	0.334458659085525	153	8	1.18399272671478	5173.85799917535	1.32615251582845	0.504834517052015	2
UAV-only	uavonly	14	0	56.6	1	56.6	0.493018186741104	0.603950817381649	0.61362945829544	0.602765451143676	3.20299004806849	2.56979009007783	0.375	0.618210306406685	0.117981520966596	0.688777925946422	0.600124378109453	0.473584458659085	372	23	2.14505363460201	10466.1343239292	2.11141195127153	0.366603890683157	3
USV-only	usvonly	14	45.4	63.8	1	63.8	0.580927406090524	0.657568396142949	0.633660847392471	0.59598229953024	3.3981661675225	2.58766540051489	0.625	0.723240469208211	0.116560056858564	0.675722548045124	0.745646766169154	0.505212035062781	159	6	0.893392263997613	4728.09524200096	1.33478440198858	0.529021622927874	2
UAV-USV	hetero	14	27.2	43.8	1	43.8	0.624308586986888	0.626153144806183	0.640769104545878	0.602095442144615	2.45175324752078	2.10520943143532	0.75	0.693574168797954	0.0772921108742004	0.731046360001717	0.717039800995025	0.33108268182895	141	8	1.14808348752997	5567.99541249353	1.32746447643368	0.710293132279395	1
UAV-only	uavonly	15	43	73.2	1	73.2	0.571665344516985	0.654069760191073	0.65140905317327	0.751418017006635	3.14385011500347	1.70192421358662	0.625	0.685433070866142	0.0977256574271499	0.767063318980406	0.60634328358209	0.540097133380715	303	17	2.00549616415332	12486.9644078405	1.88635101881468	0.454752129281208	2
USV-only	usvonly	15	58.4	78.8	1	78.8	0.623721618220724	0.628354335103275	0.614348710374755	0.611837257480405	2.11845528773032	1.97648857152031	0.75	0.706136738056013	0.0932835820895522	0.74343825424717	0.715174129353234	0.322672352523099	67	2	0.581062803802689	4729.40694528354	1.39526063444145	0.374994964733097	3
UAV-USV	hetero	15	58.4	64.8	1	64.8	0.788770209441662	0.649044140686741	0.615938868892684	2.22051084361144	1.50312586273976	2.37358070045627	0.75	0.651218611521418	0.121002132196162	0.6987956454861	0.726990049751244	0.46031746031746	48	2	0.715050974215128	6191.41667584029	1.29461194023743	0.550634949150056	1
UAV-only	uavonly	16	0	53	1	53	0.803956933405407	0.616526446194834	0.641727407563316	2.87530931918576	3.8192729016726	3.58681163179949	0.875	0.675101902173913	0.139658848614072	0.589849490279788	0.646144278606965	0.617744610281924	408	22	2.26331520170256	11036.8086049403	2.1038054237279	0.375187061991181	3
USV-only	usvonly	16	28	44.6	1	44.6	0.624147343009547	0.651732072348155	0.645535398513147	0.604770004173763	3.15016566593388	1.63560656291766	0.75	0.723007712082262	0.0984363894811656	0.776803380349184	0.712064676616915	0.367152333570244	169	7	0.923412618303188	4331.7780528825	1.31784564920265	0.595187438484097	1
UAV-USV	hetero	16	24.6	37.4	1	37.4	0.624133709150258	0.632764788571718	0.635345173509711	0.604996204363858	2.37218818365431	2.52304180645762	0.75	0.699017199017199	0.0902629708599858	0.697905663682315	0.731965174129353	0.389658848614072	100	6	1.02359115596863	5262.70504325979	1.32419334910561	0.497400492403614	2
UAV-only	uavonly	17	6.8	22.8	1	22.8	0.488539624296845	0.616252691964794	0.643103633087988	5.32293700282204	4.79183584586958	5.83615828471579	0.5	0.711809470124014	0.17093105899076	0.38520351384944	0.700248756218905	0.868336886993604	450	22	2.45798483867843	11413.3942903596	2.28947835715816	0.658430357898786	1
USV-only	usvonly	17	28.8	49.8	1	49.8	0.655348226199997	0.637355825800788	0.62489698046268	0.595716277711242	3.34361117866899	2.23000282210245	0.625	0.715591755319149	0.102167732764748	0.71861166826885	0.70771144278607	0.408848614072495	167	5	0.836052922743413	4472.39740935791	1.40485313501045	0.397756470111535	3
UAV-USV	hetero	17	23.8	34.2	1	34.2	0.655369328083099	0.642611188136432	0.651120692837711	0.595366719745791	1.95426102479143	1.78242470022301	0.625	0.671234939759036	0.076226012793177	0.758898557879578	0.712686567164179	0.358445865908552	105	6	1.02960539608995	5101.6736970594	1.34409210464054	0.530627101592673	2
UAV-only	uavonly	18	0	31	1	31	0.49329212663564	0.579245585583028	0.627871726044147	0.598223820787436	3.31641166048761	1.60998296318541	0.375	0.65233451536643	0.0705401563610519	0.800411257252998	0.534203980099503	0.288438758588012	308	17	2.06706297344486	9658.86487551296	1.70798650095509	0.320670850552204	3
USV-only	usvonly	18	0.4	30.8	1	30.8	0.624463513259406	0.615705881499729	0.636977612724798	0.599526794778982	3.54244880518819	2.48726490204244	0.75	0.742178276269185	0.0911513859275053	0.692460776954726	0.725746268656716	0.338841506751954	233	18	0.948669810902285	4391.90932040196	1.39456323959838	0.638458943948556	2
UAV-USV	hetero	18	0.4	37.8	1	37.8	0.624454956028756	0.636417340059467	0.645437333244628	0.59966864330497	2.71528406022337	2.5159177273761	0.75	0.71567118226601	0.0922174840085287	0.698086260596429	0.728233830845771	0.409203980099502	131	10	1.1618802285543	4847.43617829002	1.3322503266991	0.659782408199556	1
UAV-only	uavonly	19	0	22.6	1	22.6	0.740100597064459	0.646683922134633	0.646004300435388	6.29462299243225	4.40050756631266	3.98989256205731	1	0.719172297297297	0.163113006396588	0.533169175154161	0.712686567164179	0.735903814262023	487	31	2.38448622725504	11379.0704193855	2.18315624782579	0.629732383162523	1
USV-only	usvonly	19	0	38.4	1	38.4	0.581169500637797	0.636742334546689	0.631529551770802	0.591972988079419	3.13912540205597	2.2440100040012	0.625	0.723423980222497	0.111762615493959	0.713820418219363	0.738805970149254	0.370528310826818	243	19	0.917785096411445	4418.73111719973	1.37311440564531	0.491445564244467	3
UAV-USV	hetero	19	0	34.8	1	34.8	0.581137485176098	0.642225595136262	0.645969724656625	0.592503040283878	2.01475082678101	1.78826025438976	0.625	0.677146311970979	0.0758706467661692	0.758256625841128	0.718283582089552	0.350094764273869	142	16	1.03787933235242	4568.44088249599	1.34367726704165	0.529135775681843	2
UAV-only	uavonly	20	0	58.6	1	58.6	0.492929815581785	0.59005962474463	0.638929621769899	0.60423128409047	3.34932808791987	3.42152545495869	0.375	0.666843220338983	0.119225302061123	0.61411938879832	0.631840796019901	0.493070362473348	332	19	2.1600356241964	10536.753329656	2.07644782543052	0.283446070566601	3
USV-only	usvonly	20	0	34.4	1	34.4	0.624002578081489	0.640053912636928	0.638872718839964	0.607172243473304	3.18986438882538	2.27432569499277	0.75	0.743365500603136	0.100568585643212	0.706367013290969	0.738805970149254	0.395700071073205	193	8	0.898448035957331	4163.68006123658	1.3575012719495	0.574099992422406	2
UAV-USV	hetero	20	0	38.4	1	38.4	0.624182377090089	0.634315816813669	0.638990257129641	0.60418879071723	2.57135944921961	2.53829870632586	0.75	0.699474660074166	0.0920398009950248	0.696652637272267	0.730721393034826	0.399609097370291	162	10	1.14532838304578	4846.23267010494	1.32531601752103	0.664863124409361	1
UAV-only	uavonly	21	3.2	28.6	1	28.6	0.683426050946684	0.668674661191494	0.656494805850435	6.87535315589795	3.78906329412557	3.13707371821164	0.875	0.7004662004662	0.169331911869225	0.619795809576699	0.687810945273632	0.720090026060175	360	15	2.24230905478558	10785.2186107918	2.0638293455799	0.652922546111567	1
USV-only	usvonly	21	60.8	65.4	1	65.4	0.623975484778618	0.638051642058057	0.627597806423783	0.607621938493521	2.43655352723748	2.74596574987981	0.75	0.727188427299703	0.0973702914001421	0.667038901401953	0.742537313432836	0.445392087183132	74	3	0.618121081169695	4796.34637098052	1.39569651336667	0.475887600917495	2
UAV-USV	hetero	21	60.8	67	1	67	0.623883340407529	0.617269567917925	0.605921386962782	0.609151604343248	1.61034937036231	2.23030613756894	0.75	0.664977477477477	0.0746268656716418	0.720494163812818	0.718905472636816	0.309819947879649	47	2	0.696422345611462	6267.76337508318	1.3196446254869	0.25061545228782	3
UAV-only	uavonly	22	0	22.8	1	22.8	0.593173573491324	0.6306623335753	0.628370294509193	5.8367979489138	3.76849188802182	3.61125426770835	0.625	0.66967305524239	0.152807391613362	0.5904336709437	0.700248756218905	0.597607202084814	389	22	2.1979605991069	10863.387328448	2.20888258559198	0.380199757434876	3
USV-only	usvonly	22	0	35.4	1	35.4	0.654536219216397	0.631474364012478	0.625850588030491	0.609182869217793	2.7843658813855	1.51243731002893	0.625	0.695540048543689	0.076048329779673	0.788659109509991	0.692164179104478	0.295013030087657	212	17	0.889135593089399	4236.44376691093	1.30226077325026	0.446223460943998	2
UAV-USV	hetero	22	0	32.4	1	32.4	0.654371445518621	0.644376820149428	0.64194562323478	0.611919223348247	2.19026471487289	1.75132363425666	0.625	0.669547079856973	0.0820895522388059	0.761935594557413	0.672885572139303	0.416370528310827	174	16	1.16831028728286	4907.73584016282	1.43190862963217	0.530785936256026	1
UAV-only	uavonly	23	0	36.8	1	36.8	0.421931536973987	0.63416789772157	0.619497614602847	3.68943356166879	4.04654464489329	3.6483459971344	0.375	0.651468788249694	0.143390191897655	0.589191806611435	0.625	0.718964700307984	347	16	2.21525551937206	10417.6187441189	2.07208107844837	0.285714285714286	3
USV-only	usvonly	23	0.8	35.8	1	35.8	0.624833949460888	0.65273188985844	0.637815122697267	0.59338948927377	2.92831360967067	1.39300938167143	0.75	0.725212895377129	0.0879530916844349	0.800332449118973	0.703980099502488	0.344823501539919	188	9	0.898607435525736	4051.96901272168	1.28019256593706	0.706071140788783	2
UAV-USV	hetero	23	0.2	35.8	1	35.8	0.581171582661425	0.638137348442477	0.634059543204148	0.591938519443314	2.51134005676636	1.8099253654144	0.625	0.70529197080292	0.0728500355366027	0.756094674114958	0.723880597014925	0.329365079365079	153	11	1.19343958752486	5058.85116328159	1.34314962177041	0.730951874483804	1
UAV-only	uavonly	24	0	39.2	1	39.2	0.553182887490048	0.644353795146031	0.650755296648172	4.60646911667379	3.86351299194147	3.34017101720751	0.625	0.681832298136646	0.151563610518834	0.615060038682419	0.676616915422886	0.646055437100213	373	19	2.16409958363549	11143.0163000394	2.04407733479344	0.649190029659369	1
USV-only	usvonly	24	65	105.4	1	105.4	0.623837064974682	0.654454354424369	0.623155957309386	0.609919958454723	1.1867577234194	1.49941160959074	0.75	0.655590717299578	0.087775408670931	0.790768230292147	0.741915422885572	0.313906657190239	57	2	0.451762782604225	4844.84808078018	1.40368361412616	0.311747478034494	3
UAV-USV	hetero	24	63.2	84.4	1	84.4	0.623828383396735	0.61680672996242	0.631307243826339	0.610064117741161	2.42963976207968	2.23168581841867	0.75	0.703799654576857	0.0735607675906183	0.720044099248624	0.717039800995025	0.311300639658849	61	3	0.81711373690812	7053.40387576162	1.32174591390509	0.403609413763038	2
UAV-only	uavonly	25	0	22.8	1	22.8	0.779278422776628	0.631399045002052	0.623635608128045	4.81514709117747	5.06106356840256	5.81398906084277	1	0.715191657271702	0.223702914001421	0.39118269897753	0.769900497512438	0.821843165126747	433	23	2.41123388692566	11458.5898120663	2.25448385186605	0.572218564996048	1
USV-only	usvonly	25	29	69.2	1	69.2	0.655490762550763	0.632973384773106	0.625667555563456	0.593355523160844	2.36666878931105	1.56212188589414	0.625	0.717557251908397	0.0794243070362473	0.784151804742527	0.704601990049751	0.290807865434731	141	6	0.818676772808375	4364.15974578051	1.302736221489	0.564695827286219	2
UAV-USV	hetero	25	26	38	1	38	0.655479594705243	0.642115196695187	0.623542842091221	0.593540456774009	2.16022270227632	1.78645682764766	0.625	0.655517879161529	0.0758706467661692	0.758476661484474	0.717039800995025	0.351042407012556	116	8	1.02850765461332	5193.63159860681	1.34374571139621	0.379849046422028	3
UAV-only	uavonly	26	48.8	63.8	1	63.8	0.696321644068767	0.652543817544313	0.64995075984036	3.38399663585977	3.2910723834573	3.76543691176717	0.625	0.680901759530792	0.161336176261549	0.581578686244104	0.675373134328358	0.734126984126984	237	10	1.79358785409433	12457.8192590556	2.00729552528522	0.571428571428571	1
USV-only	usvonly	26	60.8	82.2	1	82.2	0.62382995160028	0.666174431684592	0.617895302755821	0.610038077160663	2.08342874367346	2.03183765472252	0.75	0.709957627118644	0.119758351101635	0.728868915032376	0.748756218905473	0.450248756218905	66	2	0.586755360455805	4737.76243946356	1.40616430175747	0.514611149499588	2
UAV-USV	hetero	26	61.8	76.6	1	76.6	0.623804977881716	0.615217616052023	0.630174303991628	0.610452788117281	2.19267743592864	2.23366254130718	0.75	0.698220064724919	0.0737384506041222	0.719554641883197	0.715174129353234	0.30833925610045	65	3	0.816455896993853	6719.27400601391	1.32325623462372	0.419471789055654	3
UAV-only	uavonly	27	0	37	1	37	0.493058001404757	0.593658683501571	0.627379382216434	0.602105153068435	2.6023968010563	0.615628630728158	0.375	0.631433823529412	0.0270078180525942	0.904259685536681	0.515547263681592	0.206053067993366	291	16	1.93762450202207	9438.58573891302	1.40559432295227	0.312906730055446	3
USV-only	usvonly	27	0	39	1	39	0.624280143489905	0.576839333594653	0.631642298481331	0.602567149275468	3.36857190194143	3.60398041922542	0.75	0.719447890818859	0.0822672352523099	0.585910523041359	0.703980099502488	0.384328358208955	187	7	0.94554765290362	4265.1257427085	1.4647564375336	0.642857142857143	2
UAV-USV	hetero	27	0	32.2	1	32.2	0.624271934711264	0.627365076850369	0.624198750607639	0.602703290607456	2.5778275675295	2.17370493802984	0.75	0.693005952380952	0.0790689410092395	0.725373424179939	0.718905472636816	0.342395167022033	120	7	1.12855423148754	4763.77535114165	1.32679016803908	0.720758220453035	1
UAV-only	uavonly	28	0	42.2	1	42.2	0.492555509691511	0.575100635767543	0.620284831624404	0.610443956640778	4.19270907664699	2.8009511172897	0.375	0.6875	0.111584932480455	0.659951601264391	0.618159203980099	0.379057095475006	412	20	2.27687964412764	11417.840465117	2.07018510996219	0.267857142857143	3
USV-only	usvonly	28	3	45	1	45	0.474594036917576	0.711962268319506	0.658230501764704	2.68137911445375	3.45388824552206	2.51291694761887	0.625	0.727287371134021	0.154406538734897	0.686003899891398	0.748134328358209	0.702854773750296	248	11	1.02211242794327	4287.0218972467	1.38546232896242	0.635105302562129	2
UAV-USV	hetero	28	3	41.8	1	41.8	0.662470202945713	0.70116919459474	0.656326262844294	4.35029809169726	2.5351831462334	2.30039282907345	0.625	0.69397095959596	0.145877754086709	0.704186016574506	0.727611940298508	0.659322435441838	178	8	1.25175007054173	5155.34121787105	1.31031299044454	0.684502167330919	1
UAV-only	uavonly	29	0	23	1	23	0.243815102797338	0.623307921190272	0.631978721606315	5.63754412419786	3.99640653692566	3.34051713834064	0.25	0.679599322799097	0.160980810234542	0.612259526974733	0.644900497512438	0.610755745084103	345	17	2.22385342951927	10750.6137963339	1.93541876140523	0.428571428571429	3
USV-only	usvonly	29	45	64	1	64	0.62402703434596	0.657234872988737	0.63967450129444	0.606766346994477	2.8552275528538	2.39863604027875	0.75	0.729992657856094	0.105188343994314	0.695625828527278	0.748134328358209	0.468550106609808	132	6	0.828387164579177	4503.5932236884	1.38822301384395	0.564086549052509	1
UAV-USV	hetero	29	39.2	58.6	1	58.6	0.623970041538392	0.62337277891257	0.638588560045372	0.607712289537047	2.1074695694472	2.22404670877215	0.75	0.705331920903955	0.0758706467661692	0.721056325390877	0.725124378109453	0.324626865671642	113	7	1.02661834707676	5763.87778239003	1.32170474087688	0.489768683217517	2
UAV-only	uavonly	30	44	60.2	1	60.2	0.554257267272412	0.692357980196993	0.639784991106894	5.6479983299963	3.49929501302859	2.43613555225895	0.5	0.667142857142857	0.148365316275764	0.689942717609279	0.684701492537313	0.706941483060886	271	14	1.89519838757005	12408.8257576039	1.97060058161312	0.571428571428571	1
USV-only	usvonly	30	58.6	79.4	1	79.4	0.623665229978365	0.639235083845224	0.614161753289983	0.612773956302323	2.108890849921	1.81269133047327	0.75	0.695985099337748	0.0971926083866382	0.755337176564018	0.691542288557214	0.380241648898365	81	2	0.632468362930753	4681.66903565017	1.366669308063	0.396619354911674	3
UAV-USV	hetero	30	58.6	66.4	1	66.4	0.786914341961558	0.663809297432222	0.624845259945214	2.26095231599011	1.70831135830755	2.33913624349361	0.75	0.670777279521674	0.128464818763326	0.700597633535542	0.730099502487562	0.512141672589434	64	2	0.75179235336172	6365.47724970584	1.29272326950156	0.516177568974397	2
UAV-only	uavonly	31	0	19.4	1	19.4	0.699758831874228	0.632481677639849	0.635797497509784	8.33225373098963	4.5794896893548	4.35605897525578	1	0.698423672566372	0.18816631130064	0.506084998411396	0.69092039800995	0.75290215588723	493	27	2.45960062664317	11130.2338687077	2.23600823268396	0.556304579950157	2
USV-only	usvonly	31	0	34.6	1	34.6	0.654895859683596	0.593586149009509	0.62722101005771	0.603214743992227	3.48225071459535	2.21671684958209	0.625	0.734601449275362	0.0900852878464818	0.710303917892168	0.690298507462687	0.271440416962805	227	9	0.98392984159106	4248.69549505168	1.46456288515076	0.442607934415921	3
UAV-USV	hetero	31	0	19.8	1	19.8	0.654872229473892	0.640866900097297	0.632365390229309	0.60360669804479	2.48103154587955	1.96936650624336	0.625	0.674889135254989	0.082089552238806	0.741774274645044	0.696517412935323	0.401504382847666	150	10	1.07316327758612	4829.64228851255	1.41988908826004	0.569869545049715	1
UAV-only	uavonly	32	0	17	1	17	0.642108536183464	0.641848900212807	0.634513491652776	6.76167539847421	4.23191128628449	5.13176368630273	0.75	0.678356986899563	0.209132906894101	0.436767328712543	0.731965174129353	0.843816631130064	423	21	2.32863254049385	10976.1201534482	2.1699747215772	0.55226313252453	1
USV-only	usvonly	32	4.8	27.2	1	27.2	0.655016397046275	0.634712736387993	0.636250980497888	0.601215790285004	3.25060540978945	1.98187794641495	0.625	0.726156069364162	0.0961265103056147	0.736757409555625	0.71952736318408	0.352700781805259	208	10	0.946117346030227	4238.32316848342	1.31083118811976	0.53501029824217	2
UAV-USV	hetero	32	4.8	19.2	1	19.2	0.655082485647556	0.640697951808162	0.624386445130876	0.600120080313802	2.66727999569299	1.99149607385867	0.625	0.677762430939227	0.0810234541577825	0.739497337468758	0.704601990049751	0.393153281212983	114	6	1.09482852780073	4711.92744810381	1.4204883224166	0.387717579032974	3
UAV-only	uavonly	33	4.2	61.6	1	61.6	0.641049314806456	0.634882796177765	0.632073493598596	4.18639519063316	3.737645041024	5.58980101854183	0.625	0.674062049062049	0.227078891257996	0.406096175471657	0.740049751243781	0.853707652215115	399	23	2.24720666102561	10894.9791413174	2.52507576260249	0.371321562332798	3
USV-only	usvonly	33	41.2	93.6	1	93.6	0.698208747168018	0.654272964035188	0.653160628655978	0.610469272027845	1.96961383371975	0.51403723195581	0.75	0.691369606003752	0.0339374555792466	0.918035525463473	0.618159203980099	0.282812129827055	132	4	0.792957689153198	4418.12049519462	1.24006832719186	0.571428571428571	2
UAV-USV	hetero	33	26.2	40.2	1	40.2	0.661838369534308	0.699016615037182	0.650625531891801	4.36989953856181	2.48915907898731	2.28407051553325	0.625	0.6890625	0.146588486140725	0.705704591371681	0.72636815920398	0.650023691068467	143	8	1.16656080553307	5768.17374763079	1.30416785160702	0.747549094769331	1
UAV-only	uavonly	34	45.8	64.8	1	64.8	0.60171031298934	0.619304294926628	0.62869397552915	6.60848317195398	3.70487411035326	4.38519590094267	0.625	0.671898079763663	0.179282160625444	0.520953079178687	0.685945273631841	0.683368869936034	289	16	1.9158658931338	12651.6008357506	2.16107225551843	0.428571428571429	3
USV-only	usvonly	34	61.4	102.8	1	102.8	0.623887130909045	0.632921017244744	0.64138981284682	0.609088671475912	2.00317414145834	2.23610585134954	0.75	0.708675564681725	0.106076759061834	0.711078307148818	0.738805970149254	0.359630419331912	90	3	0.583686924770606	4881.33021784035	1.35402982529024	0.490434679866906	2
UAV-USV	hetero	34	58.8	106.4	1	106.4	0.623792530998064	0.613632538557601	0.661278817268244	0.610659490468176	2.01586553879845	2.23559315382137	0.75	0.728944562899787	0.0728500355366027	0.719293677595141	0.715174129353234	0.302416488983653	76	3	0.866601236893077	6806.69566859926	1.32409606940554	0.558774635068622	1
UAV-only	uavonly	35	0.4	33.2	1	33.2	0.684582077539831	0.653194347530348	0.650871400867698	0.619300994431822	3.00900090490922	2.24050136138455	0.5	0.667215568862275	0.122601279317697	0.712565648498935	0.639303482587065	0.577647476901208	369	23	2.08518606803689	10519.50662163	2.00465888314492	0.550466387925625	1
USV-only	usvonly	35	0.8	42.2	1	42.2	0.777829348209258	0.710970573367433	0.628577045474722	4.86384104763233	2.97921081396564	3.08510641772278	1	0.69620253164557	0.156538734896944	0.634676640715432	0.796641791044776	0.713101160862355	210	12	0.858202389251295	4053.25935157568	1.32983920032464	0.461546627356783	2
UAV-USV	hetero	35	0.8	44.4	1	44.4	0.62363157050815	0.566881028566311	0.631450928163737	0.613333163601317	2.14295500770121	2.40071660034984	0.75	0.662708600770218	0.0358919687277896	0.695850255613835	0.651119402985075	0.242596541104004	125	12	1.03780561855697	5092.987927273	1.40163849618452	0.281159013488636	3
UAV-only	uavonly	36	0	19	1	19	0.492382034315595	0.59840461661526	0.637506002806251	0.613325457703773	2.96949286523305	2.2835308613749	0.375	0.658112582781457	0.0851101634683724	0.730682679893991	0.613805970149254	0.365197820421701	309	17	2.07687850851342	10295.0820505792	1.90678613381263	0.214285714285714	3
USV-only	usvonly	36	0	32.4	1	32.4	0.623941334796939	0.636449164343817	0.648201657136331	0.608188808386926	2.90284861928419	2.22493112441454	0.75	0.726758045292014	0.104832977967306	0.711299557388801	0.744402985074627	0.365553186448709	186	10	0.903510071873335	4116.5757361841	1.36955909822335	0.641307852061515	1
UAV-USV	hetero	36	0	40.2	1	40.2	0.785581003107126	0.64738460785022	0.640242310909839	2.290176487536	2.185429556797	2.39081173794958	0.75	0.6825	0.121890547263682	0.699329501146517	0.730099502487562	0.448471926083866	124	7	1.05778342981804	4781.49192638931	1.30185047721407	0.571926038947211	2
UAV-only	uavonly	37	0	22.6	1	22.6	0.713566978072132	0.617171214660204	0.639044545235593	4.12695882189786	4.30368517417513	4.02992163899413	0.75	0.692426801801802	0.162046908315565	0.542010007747406	0.662935323383085	0.673359393508647	447	26	2.41150286368264	11391.7232634004	2.11215667342783	0.401588467192219	3
USV-only	usvonly	37	0	36.2	1	36.2	0.624308018423569	0.628727636142848	0.634232665750224	0.602104870838993	2.80589075231736	2.26208679558661	0.75	0.721189024390244	0.0852878464818763	0.716660360198389	0.732587064676617	0.342632077706705	191	9	0.896523310832372	4144.10699874959	1.38349015140655	0.481584960320837	2
UAV-USV	hetero	37	0	35.4	1	35.4	0.624297628742916	0.627876157113172	0.649699015616705	0.602277169339341	2.49987472472297	2.17253509526281	0.75	0.722390776699029	0.0785358919687278	0.725399940283522	0.721393034825871	0.340914475242833	135	8	1.14370092301198	5045.02810545769	1.32610649203354	0.633502525502981	1
UAV-only	uavonly	38	0	39.4	1	39.4	0.671273578590094	0.691912436461741	0.64418919103777	4.08364937914657	3.40577410917886	3.030062933518	0.625	0.667754975124378	0.156894100923952	0.621490697882615	0.711442786069652	0.777244728737266	359	19	2.17956619047576	10342.832704136	2.11966227146346	0.593562580124383	1
USV-only	usvonly	38	59.8	79.8	1	79.8	0.623916792352636	0.63373065803109	0.614118177504524	0.608596231808878	2.19184505681621	2.23050341129823	0.75	0.708471760797342	0.104299928926795	0.711632822523827	0.739427860696517	0.361111111111111	69	2	0.610992453084911	4732.02683884601	1.35977947151462	0.377874045075149	2
UAV-USV	hetero	38	60	65.6	1	65.6	0.785962129637153	0.648976621676285	0.616228609302609	2.28180840306534	1.51428539248256	2.39067228330311	0.75	0.660289747399703	0.121712864250178	0.699507859568584	0.736940298507463	0.444977493484956	48	2	0.719495826196173	6189.84831662735	1.29592380983875	0.356131989326858	3
UAV-only	uavonly	39	0	40.8	1	40.8	0.796986982346827	0.678650017907015	0.648745264502834	3.04655741484332	3.39642390681122	2.90115879876533	0.875	0.67189460476788	0.172885572139303	0.632000252064386	0.681592039800995	0.749170812603649	372	19	2.22450263328979	10921.5775198821	2.26559000384351	0.696860303050084	2
USV-only	usvonly	39	57	79.6	1	79.6	0.623661840501622	0.640177935497537	0.588078275755721	0.612830265587387	1.52624741048775	1.69865631134037	0.75	0.643034825870647	0.0963041933191187	0.770561517256044	0.730099502487562	0.305674010897891	56	3	0.541486702435482	4461.38926523258	1.37229535271256	0.28548108363579	3
UAV-USV	hetero	39	27.8	55.8	1	55.8	0.763666324392175	0.687706834268075	0.65717333301213	5.3618087956436	1.52318951541266	1.22349920052966	1	0.668282548476454	0.106609808102345	0.828320035208212	0.710199004975124	0.431236673773987	111	6	1.05193168036474	5238.15207643334	1.27448588860555	0.716408039635158	1
UAV-only	uavonly	40	2.4	25.2	1	25.2	0.369567487884225	0.671018424396032	0.642485037022719	4.32411277694227	3.84693092498009	3.15309458006698	0.5	0.683571428571429	0.160625444207534	0.622097855588515	0.689676616915423	0.72316986496091	425	19	2.34903733742318	10592.0728730422	1.8336430908985	0.456826163838367	2
USV-only	usvonly	40	51	73	1	73	0.624758993152127	0.627538875613401	0.642656704028399	0.594630842391426	2.90921404034808	1.85880789154561	0.75	0.752358490566038	0.0915067519545131	0.747655528289604	0.70273631840796	0.330075811419095	109	4	0.77047345533797	4790.79250577355	1.43499581229918	0.377444414485851	3
UAV-USV	hetero	40	28.4	47	1	47	0.624747931011649	0.630110034335855	0.651292022222247	0.594814064499193	1.85226951240344	2.10199538980414	0.75	0.66661227154047	0.0790689410092395	0.731580611781358	0.713308457711443	0.351279317697228	82	4	0.951310587451182	5156.76437009235	1.32682586130456	0.563695565622519	1
UAV-only	uavonly	41	0	25.8	1	25.8	0.539913499966542	0.63658069326531	0.625601251251113	0.550825248025427	4.15316789658814	2.42966696878776	0.5	0.668721330275229	0.097547974413646	0.694559705207814	0.628109452736318	0.555674010897891	445	25	2.35802119534175	11140.0587233696	2.03621322487005	0.3515625	3
USV-only	usvonly	41	2.8	34.2	1	34.2	0.624530456827316	0.686001832388626	0.646600740215265	0.598417223635587	3.37948082195334	1.84831721033849	0.75	0.747439759036145	0.122068230277185	0.750593007884619	0.727611940298508	0.524401800521203	205	13	0.925809314550795	4368.58003595019	1.39709404183758	0.682618846753682	1
UAV-USV	hetero	41	2.8	36.4	1	36.4	0.624476845464449	0.622959597340686	0.640664456338093	0.599305800799846	2.79768833180145	2.17196380041964	0.75	0.720238095238095	0.0765813788201848	0.724817111096326	0.715796019900497	0.330016583747927	159	13	1.2247975627388	5058.02709443675	1.32367879189631	0.46713430362734	2
UAV-only	uavonly	42	0.6	25.4	1	25.4	0.535036430694042	0.653491592697355	0.635701661734962	0.631555946432973	3.67157515480654	2.82065485914248	0.5	0.658323798627002	0.13361762615494	0.661340181696006	0.662313432835821	0.628583274105662	310	13	2.09346092951277	10547.7789145655	2.09559923410469	0.428571428571429	2
USV-only	usvonly	42	50.4	75.2	1	75.2	0.624335070457886	0.643757751933138	0.648777932583218	0.601656273433814	3.24527549961634	1.72517795679745	0.75	0.7668	0.0842217484008528	0.766044166613228	0.732587064676617	0.323738450604122	144	4	0.777602346084177	4963.23640985738	1.40657151596829	0.513020294751339	1
UAV-USV	hetero	42	38.8	57.4	1	57.4	0.624328919162368	0.628563771291843	0.635906015274492	0.601758275947797	2.76089964882335	2.10526864195872	0.75	0.695028011204482	0.0772921108742004	0.731031703756734	0.720771144278607	0.335524757166548	131	7	1.06953579160307	6189.35470198659	1.32525150510275	0.38925648910317	3
UAV-only	uavonly	43	0	48	1	48	0.528896056802098	0.648240861707881	0.639697577917978	4.00819526924971	3.51200309363586	3.68427639099026	0.5	0.671156373193167	0.180170575692964	0.582870426006258	0.69092039800995	0.693082208007581	345	19	2.16303070171564	10715.2076598422	2.19757989050547	0.215874119439908	3
USV-only	usvonly	43	0	35.2	1	35.2	0.58146047686635	0.626278335370928	0.647522935950847	0.587157692838052	3.12604047640289	1.51800640081924	0.625	0.737878787878788	0.0776474769012082	0.785252815446983	0.694029850746269	0.277067045723762	165	4	0.911769711355229	4121.35109673363	1.33156737479412	0.690623913080541	1
UAV-USV	hetero	43	0	36.4	1	36.4	0.581481960967142	0.641309084705291	0.639609590729624	0.586802310803398	2.25637436973571	1.79901124575218	0.625	0.687576312576313	0.0748045486851457	0.757597812450268	0.716417910447761	0.350094764273869	150	8	1.13252556050903	4568.50798692811	1.34480807181085	0.512075590789746	2
UAV-only	uavonly	44	2	30.8	1	30.8	0.800014511543717	0.634423903782098	0.624176284829161	4.15844775284127	3.98032404734556	3.41899451993971	1	0.685507674144038	0.152807391613362	0.592993098711346	0.698383084577114	0.611170338782279	369	17	2.18254472335575	11128.5977134128	2.2076893519909	0.512952077581682	2
USV-only	usvonly	44	5.8	54.6	1	54.6	0.55986806269987	0.667404004755865	0.637688223347541	1.77896344328848	2.40661984148827	1.95753647616141	0.75	0.693681318681319	0.115493958777541	0.737458424588074	0.736318407960199	0.458836768538261	184	7	0.901032116370548	3983.73674763583	1.37107183303318	0.504756196656692	3
UAV-USV	hetero	44	5.8	37	1	37	0.763814502266675	0.687254545906085	0.649274533372432	5.35637905908926	2.02721316431921	1.22252509642565	1	0.673713235294118	0.106787491115849	0.82844049885666	0.70771144278607	0.432717365553186	150	9	1.10813420498597	4864.9794840962	1.27552084924107	0.516593773750596	1
UAV-only	uavonly	45	0	32.2	1	32.2	0.703599982320368	0.673337059825169	0.645397039641356	4.43200673026103	3.9456548600291	3.63005251346702	0.75	0.69077380952381	0.224591329068941	0.560837615210872	0.723880597014925	0.782575219142383	383	18	2.28514303348381	11258.0989989115	2.3486062963939	0.660449189139324	2
USV-only	usvonly	45	5.2	48.4	1	48.4	0.570992511256561	0.667973257044897	0.614463258771354	0.762867937771508	3.4114318239062	2.16113993250972	0.625	0.687911725955204	0.111584932480455	0.718962549150978	0.700870646766169	0.540334044065387	218	9	0.92309899624404	4430.93290797262	1.36735909261319	0.205681226433429	3
UAV-USV	hetero	45	5.2	34.2	1	34.2	0.698061152407116	0.65716752628449	0.656866989343029	0.612920807385181	2.3772634634724	2.78615469900271	0.75	0.691114457831325	0.0991471215351812	0.640642252100707	0.750621890547264	0.552771855010661	180	9	1.23082821295419	4937.83784751296	1.35801770185977	0.686042141209141	1
UAV-only	uavonly	46	0	39	1	39	0.569935027269385	0.680291682022027	0.65238233965669	2.91373778763231	3.50773665490973	2.53997226666263	0.5	0.659274193548387	0.1409026297086	0.678133848504488	0.667910447761194	0.701077943615257	367	17	2.21183192499214	10687.9145544738	1.94580636112933	0.5	2
USV-only	usvonly	46	0	43.4	1	43.4	0.624101048194934	0.595891565970924	0.628165174533802	0.605538118949917	3.24863625929618	4.08706379586419	0.75	0.715082908163265	0.116560056858564	0.544755123171801	0.73818407960199	0.478500355366027	199	10	0.907617026060742	4276.14701812912	1.52370685027288	0.46584240846337	3
UAV-USV	hetero	46	0	39.2	1	39.2	0.624102301587975	0.632145998831319	0.639020978970581	0.605517321595352	2.42021628910977	2.52485118582885	0.75	0.703416149068323	0.0899076048329779	0.697828275922173	0.73134328358209	0.388178156834873	161	12	1.12347964215313	4907.9940996654	1.32381432711906	0.656460069488494	1
UAV-only	uavonly	47	7	27.6	1	27.6	0.741467318503886	0.628505456057779	0.635432050063775	6.23637492802786	4.26528810743948	4.18919745947712	1	0.7029258400927	0.155650319829424	0.537881443982399	0.712686567164179	0.655650319829424	413	22	2.28903393214025	11750.8951828387	2.24463291389929	0.479639761484061	2
USV-only	usvonly	47	46.4	64.2	1	64.2	0.655321843741476	0.644688315010497	0.640729608248876	0.596153338376795	3.59365474279466	1.97492573533853	0.625	0.752573529411765	0.109630419331912	0.73794605997353	0.724502487562189	0.383736081497275	146	6	0.855737855826318	4872.2482009509	1.41192790375261	0.535072228609628	1
UAV-USV	hetero	47	28.8	58.2	1	58.2	0.655297913168814	0.641382616896741	0.632484659579201	0.59654980781617	2.41082981241189	2.0015288508733	0.625	0.713908450704225	0.0810234541577825	0.738747350107287	0.70771144278607	0.392738687514807	128	9	1.11276396056508	5771.12716814324	1.42005389239231	0.385881304843942	3
UAV-only	uavonly	48	0	21.8	1	21.8	0.800562194292559	0.596669958175577	0.633068596293083	1.12137250854234	3.66291685889046	2.84805143606195	0.625	0.651625560538117	0.0980810234541578	0.66717759029798	0.590174129353234	0.492951907131012	356	18	2.16714151714673	10257.3560457132	2.01016218731768	0.425925925925926	2
USV-only	usvonly	48	1.4	39.8	1	39.8	0.624305739353722	0.631108916531989	0.648082323458431	0.602142665640268	2.89334933398647	2.22515718535823	0.75	0.738622194513716	0.0984363894811656	0.712989064606447	0.751243781094527	0.331911869225302	198	9	0.888332607278326	4202.26024732679	1.33845817073409	0.712746634987941	1
UAV-USV	hetero	48	1.4	56.8	1	56.8	0.624293420116251	0.627300182136544	0.638826415825643	0.602346965006467	2.13451777092262	2.1723263926342	0.75	0.693165969316597	0.0792466240227434	0.725429589432809	0.720771144278607	0.339433783463634	150	10	1.12822959962746	4722.22264798975	1.32606362295415	0.39644660589218	3
UAV-only	uavonly	49	0	20.4	1	20.4	0.685091127297211	0.627445912036936	0.642860199974029	0.610840966829252	4.16175845003043	3.33927047104191	0.5	0.699527252502781	0.133972992181947	0.616777981940244	0.664800995024876	0.592217484008529	381	17	2.18248938005247	11514.3880774011	2.26442682551063	0.714285714285714	1
USV-only	usvonly	49	29	55	1	55	0.623757420673363	0.645219039096757	0.62404748820947	0.611242597415688	2.83324878948086	1.15495979894425	0.75	0.68698347107438	0.0533049040511727	0.834951471231587	0.686567164179104	0.283759772565743	148	5	0.871316593453163	4355.36740759572	1.29377957847204	0.346644405030183	3
UAV-USV	hetero	49	25.4	38.2	1	38.2	0.623730437025308	0.619107946564038	0.631114436358988	0.611690776265151	2.40372442518735	1.97116757064754	0.75	0.66141975308642	0.0584577114427861	0.740763232910925	0.686567164179104	0.330016583747927	112	6	1.08221103428977	5537.58163443461	1.36423537243729	0.412010701499209	2
UAV-only	uavonly	50	0	59.2	1	59.2	0.492735772063072	0.592658277054636	0.628393406765946	0.60745118603302	2.74159571759415	1.27771315463547	0.375	0.630496453900709	0.0520611229566453	0.828023920544668	0.538557213930348	0.291814735844587	344	22	2.0959587957957	9943.7189228664	1.64103686363105	0.198251801947242	3
USV-only	usvonly	50	0	30.8	1	30.8	0.580832456999703	0.618833598845435	0.615487379332613	0.59755547672043	3.17918053648751	2.98402380856462	0.625	0.714433293978749	0.101101634683724	0.641085714716051	0.752487562189055	0.396114664771381	166	11	0.86419426611832	4283.97110337574	1.44203839956447	0.642857142857143	2
UAV-USV	hetero	50	0	65.6	1	65.6	0.624045958563029	0.633217536451212	0.650541544265404	0.606452283812611	1.87560598742104	2.5269222000401	0.75	0.703751857355126	0.0911513859275053	0.697730822885907	0.73134328358209	0.392620232172471	161	13	1.1004286162341	4649.46277582553	1.32381722288195	0.72932406111359	1
UAV-only	uavonly	51	0	22.8	1	22.8	0.666911472332248	0.634029553274794	0.637478074549235	7.7099328283078	3.54000199838821	3.63892277268009	0.875	0.67347801578354	0.165067519545131	0.590526530663886	0.679726368159204	0.639658848614072	354	20	2.08627128332542	10264.3927786425	1.92332197265049	0.488290398126464	3
USV-only	usvonly	51	0	34	1	34	0.624587298705971	0.635470523335759	0.637249873542353	0.597475246256831	3.33636572369636	2.08284504988252	0.75	0.736462093862816	0.101101634683724	0.730955981402653	0.736318407960199	0.341506751954513	179	10	0.86747384750999	4243.86586810232	1.3763555777217	0.567246619847291	1
UAV-USV	hetero	51	0	21.8	1	21.8	0.624578474501068	0.630588774164948	0.633990820976772	0.597621470315966	2.82057369569999	2.10989176935112	0.75	0.694506726457399	0.0794243070362473	0.731144998667523	0.715174129353234	0.351279317697228	122	9	1.05281402421893	4753.13577881743	1.32771675208916	0.535612072983622	2
UAV-only	uavonly	52	0	24	1	24	0.808115222117417	0.640266073482142	0.644740961907079	2.77542261322839	4.21344940282303	4.64460022528599	0.875	0.691969353007945	0.167199715707178	0.478263797777849	0.690298507462687	0.829424307036247	415	18	2.34636865055429	10880.8951565973	2.2267605482715	0.571428571428571	1
USV-only	usvonly	52	45.2	81	1	81	0.654953259340904	0.642828712061049	0.636401811875862	0.602262763072738	2.5304496067299	1.38737780354153	0.625	0.721057046979866	0.0842217484008529	0.799894867098843	0.685323383084577	0.332030324567638	147	6	0.849595358607607	4593.96596045915	1.27417849378369	0.508529066481549	2
UAV-USV	hetero	52	29.2	49.6	1	49.6	0.655044950216916	0.640000763187604	0.626741854472198	0.600742371031643	2.61702745111081	1.99175210647528	0.625	0.693393094289509	0.0822672352523099	0.739549704699642	0.701492537313433	0.394633972992182	141	9	1.138420718183	5611.24495009067	1.42021081453042	0.391507838512886	3
UAV-only	uavonly	53	0	42.2	1	42.2	0.476144888578955	0.626207538629405	0.634272115155634	4.27748668894313	3.47210697096992	3.7121876346036	0.375	0.663291139240506	0.168088130774698	0.580470131813978	0.662313432835821	0.648839137645108	298	14	2.04024552343408	10163.3807816227	2.05275403048521	0.334580013341845	3
USV-only	usvonly	53	0	44.8	1	44.8	0.581430829578709	0.658986090779956	0.62434294017454	0.587648141853265	3.71642775512202	1.99625746794207	0.625	0.722812097812098	0.102700781805259	0.734848252299332	0.754975124378109	0.403221985311538	220	11	0.984608103012682	4467.6504738127	1.4211723209612	0.400864681610169	2
UAV-USV	hetero	53	0	26.2	1	26.2	0.581403927079299	0.639575071123802	0.642583770991037	0.588093219095335	1.94363535081414	1.80601475117578	0.625	0.662068965517241	0.0735607675906183	0.756361126044521	0.722014925373134	0.337301587301587	142	11	1.08436309364038	4454.98980251755	1.34307223916044	0.642857142857143	1
UAV-only	uavonly	54	0	39.8	1	39.8	0.764079555693041	0.675468754009753	0.645861837185312	3.92847748270623	3.43681612515365	2.77195965389976	0.875	0.668017456359102	0.160270078180526	0.655989315728007	0.664800995024876	0.721570717839375	349	17	2.17181580780138	10437.7672079484	1.96509071149318	0.367722564940227	3
USV-only	usvonly	54	3.4	33.4	1	33.4	0.655340912406751	0.625475634819727	0.643311835877095	0.595837437276155	2.87879747451271	1.16009075137786	0.625	0.71507793764988	0.0660980810234542	0.836602792332426	0.65547263681592	0.245676380004738	197	6	0.923813192276187	4024.3347898335	1.25927029294027	0.472894920977809	2
UAV-USV	hetero	54	3.4	28.8	1	28.8	0.655368275623295	0.64304762319811	0.647753898368983	0.595384153522849	2.74962195623305	1.7806089873179	0.625	0.719369894982497	0.0774697938877043	0.759334439421476	0.707089552238806	0.367330016583748	161	9	1.15045447777408	5202.14391127446	1.3438610281099	0.705301069055035	1
UAV-only	uavonly	55	1	36.8	1	36.8	0.559733062018938	0.667066383210587	0.635488739511138	1.52300266429118	3.47738571360743	1.89011232070963	0.5	0.666003671970624	0.114960909737029	0.742722224314077	0.618159203980099	0.614487088367685	362	19	2.18456156844334	10633.1112532506	1.81487310833678	0.571428571428571	1
USV-only	usvonly	55	45.4	73	1	73	0.623859569025095	0.637837540015833	0.62787456606112	0.609546290455822	2.04984819532782	2.09002380011705	0.75	0.70184748427673	0.0934612651030561	0.728751928693929	0.737562189054726	0.352760009476427	121	3	0.756039517683634	4504.35515672612	1.34332506384799	0.499116315816722	2
UAV-USV	hetero	55	27	44.8	1	44.8	0.623871319273762	0.615448715918744	0.627683205870783	0.609351192963382	2.18077209305114	2.23076698037159	0.75	0.679054054054054	0.0744491826581379	0.720458143741423	0.712686567164179	0.311300639658849	109	6	1.05243882632547	5268.67693669065	1.32361383092542	0.477298045571947	3
UAV-only	uavonly	56	0	33.6	1	33.6	0.493413939988996	0.629254787637728	0.652890599278676	0.596205389402468	3.12478894370445	1.74535708791562	0.375	0.656512605042017	0.0849324804548685	0.776547002261815	0.573383084577114	0.471807628524046	311	16	2.09911780275662	10198.7290805246	1.72049861358146	0.359452650856206	3
USV-only	usvonly	56	0	48.6	1	48.6	0.62468017548643	0.643161016580991	0.627878295995554	0.595936420600107	3.13581376579008	2.68516508315242	0.75	0.729221635883905	0.107142857142857	0.666304726953543	0.722014925373134	0.495735607675906	189	7	0.905917278765426	4269.14018434365	1.41932229659468	0.5	2
UAV-USV	hetero	56	0	39	1	39	0.624572482682036	0.633675568204209	0.647967990572465	0.597720761530975	2.45394569481955	2.45442994321428	0.75	0.723014888337469	0.0906183368869936	0.702551719610263	0.71952736318408	0.403281212982705	204	8	1.18582367230047	4825.4522144803	1.33287521685287	0.717144093411053	1
UAV-only	uavonly	57	2.2	47	1	47	0.477963654966036	0.59247114242947	0.628982776968036	7.05137098995759	4.63879172772322	5.27902803140565	0.375	0.698433420365535	0.170575692963753	0.443857019778959	0.676616915422886	0.712449656479507	454	24	2.45140767907046	11215.0932860809	2.41566062970295	0.469562577649147	2
USV-only	usvonly	57	25.6	39.2	1	39.2	0.535915138323738	0.610776311562723	0.625501438160645	0.616930141828575	2.65050466703546	2.45766419711191	0.5	0.685869565217391	0.106609808102345	0.693740707833603	0.710199004975124	0.338841506751954	133	5	0.787653601168821	4236.05765743765	1.400809570172	0.453037694151137	3
UAV-USV	hetero	57	23.6	30.2	1	30.2	0.654121770961037	0.647182766759913	0.637634157699651	0.616067883641728	2.33839485756514	1.70898061861862	0.625	0.669705882352941	0.0817341862117981	0.768347079183602	0.659825870646766	0.435619521440417	140	8	1.10105669129446	5147.54009586692	1.43568492554161	0.564981023504623	1
UAV-only	uavonly	58	0	41.2	1	41.2	0.941283590226564	0.643166159013669	0.630054012433966	0.952504635327931	4.07646044505177	3.91956132050465	1	0.690408805031447	0.161869225302061	0.548021415065563	0.666666666666667	0.762497038616442	375	23	2.2107912847938	11365.7481138316	2.14318941026313	0.323749658094516	3
USV-only	usvonly	58	7.2	39.4	1	39.4	0.495777648981197	0.689294659084808	0.650894383700179	2.20408338051189	2.69624602005918	2.48015012059036	0.625	0.714241293532338	0.14498933901919	0.684175998576743	0.763681592039801	0.59334280976072	180	9	0.893158118484313	3933.55578048396	1.36826776233077	0.72827670284091	1
UAV-USV	hetero	58	7.2	41.2	1	41.2	0.723994424173076	0.689381029374291	0.658098142668294	5.2141380643035	1.91731247186412	1.18959639061852	0.875	0.681761006289308	0.102523098791755	0.831876228967593	0.722636815920398	0.41483060886046	136	8	1.12152599596408	4717.97205094859	1.26089546122991	0.413493849549902	2
UAV-only	uavonly	59	0	40.4	1	40.4	0.492340103141843	0.629690376610406	0.635691906783573	0.614022160365601	4.16378883037309	1.97549350150595	0.375	0.686952440550688	0.0804904051172708	0.747044882535254	0.63681592039801	0.431947405828003	383	23	2.21813116234537	10757.1596178679	1.80477440786252	0.272005772005772	3
USV-only	usvonly	59	0	35.2	1	35.2	0.623806571352281	0.625458317878374	0.632428012259684	0.610426326255716	2.87063019896298	2.20583856080561	0.75	0.720606060606061	0.0909737029140014	0.723575313767246	0.715174129353234	0.342868988391376	198	17	0.818115494802356	4279.38806642523	1.38904958627173	0.757552721158421	1
UAV-USV	hetero	59	0	36.8	1	36.8	0.623822060952498	0.607600024003937	0.632455700648665	0.610169105334312	2.55311691014404	2.30543420477062	0.75	0.700428396572827	0.0733830845771144	0.714277393580087	0.698383084577114	0.309819947879649	153	23	1.05377462584262	4913.04650187787	1.39957280771914	0.500485941545449	2
UAV-only	uavonly	60	0	44.4	1	44.4	0.498970652173518	0.642559750086995	0.636509606096867	0.504845967323429	3.66054748459028	3.24230131200212	0.375	0.661103979460847	0.1409026297086	0.618689116984841	0.66044776119403	0.655709547500592	333	18	2.12656376637517	10468.2396328012	2.12991687484298	0.214285714285714	3
USV-only	usvonly	60	0	35.8	1	35.8	0.655481947220358	0.631531219620251	0.642873764194566	0.59350149989447	3.25701833437935	1.52602626684037	0.625	0.744525547445255	0.0797796730632551	0.788164551064368	0.69589552238806	0.290807865434731	177	9	0.89786200736196	4316.83632979593	1.30100427247282	0.686264852164327	2
UAV-USV	hetero	60	0	36.8	1	36.8	0.655477905494857	0.641640527603405	0.645731404663004	0.593568429700579	2.93166021549421	1.78764588600526	0.625	0.72062423500612	0.0758706467661692	0.758378297212728	0.715796019900497	0.351042407012556	162	11	1.20853221075204	5229.65059669664	1.34374086845393	0.706973902938782	1
UAV-only	uavonly	61	0	86	1	86	0.622106255943834	0.634064002987204	0.641453235636741	5.75220517308229	2.78198551333641	3.40078409294337	0.625	0.630253940455342	0.15227434257285	0.610853711566564	0.646144278606965	0.654288083392561	313	16	2.09265064616191	10215.3468490456	1.90700968584155	0.435564140939001	2
USV-only	usvonly	61	3.8	34	1	34	0.624396072659507	0.63457434220382	0.624369588055595	0.600644811611072	2.79570408156152	2.06688705696765	0.75	0.688026474127557	0.101279317697228	0.732472783962522	0.739427860696517	0.331141909500118	185	10	0.836146573208925	4108.56165982386	1.37283742386638	0.3944918223242	3
UAV-USV	hetero	61	3.8	35.8	1	35.8	0.624391117487338	0.633596362906994	0.638930492315117	0.6007269656846	2.51544152281281	2.54486339477252	0.75	0.719890510948905	0.0945273631840796	0.696375413308707	0.722636815920398	0.408493248045487	123	9	1.07463066056568	4781.99957533004	1.32537934682521	0.672491079667379	1
UAV-only	uavonly	62	0	24.8	1	24.8	0.723713848925871	0.680251310215296	0.647566861062361	2.70205668550724	4.12218331627789	3.86310250523245	0.625	0.702251995438997	0.197938877043355	0.550834091695548	0.721393034825871	0.829720445392087	371	19	2.2810611151376	11198.7968043807	2.20217432727134	0.609199383077433	1
USV-only	usvonly	62	43.4	86.2	1	86.2	0.624104188786281	0.634333970449897	0.649732942127864	0.60548600774519	2.74084977725124	2.12747436873657	0.75	0.743859649122807	0.0922174840085288	0.718105122760611	0.75	0.338367685382611	161	6	0.833375201922873	4716.92319386981	1.35683927101658	0.548618493523976	2
UAV-USV	hetero	62	25.8	40.8	1	40.8	0.623989171283491	0.627334407426729	0.626446738871266	0.607394765481522	2.1980808083165	2.15189748463614	0.75	0.679109159347553	0.0774697938877043	0.727632541902525	0.723258706467662	0.33256337360815	113	7	1.04495877201459	5210.02884456508	1.32458697019099	0.438409868523786	3
UAV-only	uavonly	63	0	30.6	1	30.6	0.729555525172816	0.600935076143032	0.621055961341643	0.598988287805853	4.33718727739537	2.8937364950141	0.625	0.675854952830189	0.10092395167022	0.649255630419175	0.593905472636816	0.533463634209903	421	21	2.31192395467994	10895.4514998561	2.00887522455801	0.450104232080605	2
USV-only	usvonly	63	1.2	39.4	1	39.4	0.624424045467088	0.626462641850661	0.616320796411631	0.600181058694114	2.78356077073609	2.30312421281803	0.75	0.697450248756219	0.089729921819474	0.710646210170363	0.735696517412935	0.338841506751954	146	8	0.820092800731236	4200.05692813638	1.42569181775542	0.358891108660598	3
UAV-USV	hetero	63	1.2	31	1	31	0.624424863289343	0.63085044099058	0.647735755108051	0.600167500799722	2.48742257140986	2.4409855149412	0.75	0.70951536643026	0.0893745557924662	0.703540163125584	0.722636815920398	0.386045960672826	137	7	1.12247934819732	4631.07557807457	1.33132737813075	0.69859572322528	1
UAV-only	uavonly	64	0	36	1	36	0.46838623843486	0.680165472750924	0.650952902582184	3.61486441753854	3.67507537235592	2.94409770450985	0.5	0.690621193666261	0.158315565031983	0.639883001943645	0.72636815920398	0.679933665008292	363	23	2.17245143655331	10325.5458454115	1.98998024911334	0.357142857142857	3
USV-only	usvonly	64	0	35.6	1	35.6	0.624512182241687	0.639034462584615	0.620673664579113	0.598720099482605	3.1519124585343	1.4386352096129	0.75	0.714914945321993	0.0716062544420753	0.798564153381699	0.710820895522388	0.283285951196399	202	16	0.892185362644386	4202.16658016899	1.27850830063158	0.455315836921997	2
UAV-USV	hetero	64	0	34.8	1	34.8	0.624500905199292	0.628138846547875	0.637192714230624	0.598907008408832	2.19670255497154	2.1086805680389	0.75	0.706166868198307	0.0787135749822317	0.73106880554287	0.713930348258706	0.34334280976072	121	12	1.02187197002346	4827.69041388379	1.32715596902335	0.666467865137291	1
UAV-only	uavonly	65	9.8	25.6	1	25.6	0.723131750311516	0.649323444591958	0.655102661803578	5.2450744047998	3.59120970486865	3.59764828562854	0.875	0.684851088201604	0.181592039800995	0.577251693687901	0.676616915422886	0.726427386875148	386	19	2.25778107556385	10875.3073868803	2.11973748759372	0.592456696781366	1
USV-only	usvonly	65	40.6	57.4	1	57.4	0.624046473267151	0.662459226558605	0.64174770348819	0.60644374209762	3.17584928628416	2.39628876086629	0.75	0.728641456582633	0.107320540156361	0.696493215650244	0.768034825870647	0.460199004975124	121	5	0.819880792445553	4762.62750322456	1.37587063289845	0.412406030705752	2
UAV-USV	hetero	65	26.4	41	1	41	0.624005308677946	0.63392365386212	0.633079559658795	0.607126922864651	2.23594225017846	2.52840528062535	0.75	0.677292713567839	0.0902629708599857	0.697652655148074	0.733830845771144	0.392087183131959	113	6	1.01577830482754	5333.79003777677	1.32349008888119	0.411903322547675	3
UAV-only	uavonly	66	0	19.6	1	19.6	0.492924525927205	0.646364564867654	0.635314648891014	0.604319036180032	3.78136641436321	2.95047071622647	0.375	0.67718715393134	0.121179815209666	0.646480293950703	0.664179104477612	0.621239042880834	366	20	2.20285187597213	10473.407791065	2.07484204813723	0.459117873917929	2
USV-only	usvonly	66	0	33.4	1	33.4	0.624178388967162	0.637579999840314	0.628817007882119	0.60425495061609	3.43299065731103	2.04673131375959	0.75	0.737859712230216	0.0890191897654584	0.727434363495597	0.741293532338308	0.348614072494669	227	10	0.965115030259087	4454.34563861507	1.36026351853841	0.397110996151175	3
UAV-USV	hetero	66	0	20.4	1	20.4	0.624092641383027	0.63193955113031	0.640488247090273	0.605677613727516	2.53617545656528	2.5247754108975	0.75	0.665878754171301	0.0907960199004975	0.697856310898507	0.730721393034826	0.388178156834873	136	6	1.01659544572353	4620.76029496081	1.32402611406342	0.638518523776459	1
UAV-only	uavonly	67	1.2	34.6	1	34.6	0.493242558516817	0.584133176722867	0.621557672338285	0.599045352461268	3.62246729902719	1.5775293566945	0.375	0.649305555555556	0.0726723525230988	0.80021463453401	0.541666666666667	0.29785595830372	316	16	2.0851965706141	9931.15209870571	1.71118689717021	0.285714285714286	3
USV-only	usvonly	67	28	45.2	1	45.2	0.62424076771126	0.632379673546699	0.652357513528285	0.603220218643451	2.90518006448161	2.30501042075291	0.75	0.72258064516129	0.0987917555081734	0.70202535065187	0.72636815920398	0.389362710258233	158	6	0.871949874899035	4409.11767109731	1.36816481896633	0.707124751795332	1
UAV-USV	hetero	67	24.8	37	1	37	0.624457596884379	0.623395450175455	0.636012336761474	0.599624866929846	2.86732736319313	2.17212140438586	0.75	0.715686274509804	0.0772921108742004	0.724818434725536	0.717039800995025	0.330016583747927	159	8	1.20192478998454	5396.37577650772	1.32360425000808	0.609470608271469	2
UAV-only	uavonly	68	7.8	25	1	25	0.54057639011595	0.640918553826902	0.64898736941205	0.539935728424398	2.87503496524704	2.77519878889557	0.5	0.651255707762557	0.117093105899076	0.664522456588102	0.641791044776119	0.601930822080076	297	14	2.00551268345173	10002.2576877042	2.0065498109738	0.571428571428571	1
USV-only	usvonly	68	39.4	58	1	58	0.624290652259852	0.648025551798579	0.63105151331529	0.602392867449668	2.49153815666777	1.21768890095699	0.75	0.721518987341772	0.0730277185501066	0.827545815056741	0.685323383084577	0.308576166785122	147	6	0.830373364603788	4378.46037842148	1.2575545907916	0.404191722549522	3
UAV-USV	hetero	68	24.4	37.8	1	37.8	0.624282231742673	0.628245247095613	0.631114333198391	0.602532516417155	2.41262406379704	2.17264788284309	0.75	0.686114532019704	0.0796019900497512	0.725397232877626	0.721393034825871	0.342395167022033	92	6	0.999597295164625	5118.92453924528	1.32605924814824	0.514850256228057	2
UAV-only	uavonly	69	0	20.6	1	20.6	0.492366019636884	0.59542173622619	0.634781248966168	0.613591538233194	3.57853107268246	2.25814715909816	0.375	0.67859131403118	0.0909737029140014	0.737973169042139	0.593905472636816	0.369462212745795	310	15	2.07039673575658	10545.6888860531	1.97052944027707	0.412089914447003	2
USV-only	usvonly	69	3	38.4	1	38.4	0.623856039230476	0.628615384702801	0.639817190208644	0.609604899312393	3.3761609507328	2.09912354859036	0.75	0.737330037082818	0.0971926083866382	0.724553150219451	0.742537313432836	0.31562425965411	198	8	0.940218096822708	4167.59390059646	1.3443063507769	0.596179545598512	1
UAV-USV	hetero	69	3	34	1	34	0.623838760264638	0.61379346925354	0.633835787114705	0.609891808240256	2.41049553505538	2.23376083880665	0.75	0.693742478941035	0.0744491826581379	0.720129106680402	0.708333333333333	0.311300639658849	152	7	1.11195575894799	5128.01481764264	1.32267474125719	0.336364505021824	3
UAV-only	uavonly	70	0	56	1	56	0.307125652244397	0.671239246137613	0.638037020278941	4.49922937966529	3.75643730362934	3.54834090934109	0.125	0.66626213592233	0.175550817341862	0.576744763057845	0.697761194029851	0.78529969201611	406	24	2.32870912804428	10626.8965758644	2.2704909630214	0.285714285714286	3
USV-only	usvonly	70	3	47.8	1	47.8	0.623882675352242	0.663434830045806	0.651245124065049	0.609162646178741	2.7417641605267	1.87033910981003	0.75	0.729822834645669	0.10501066098081	0.751959498710818	0.733830845771144	0.423240938166311	250	19	0.892488137109016	4413.67410048474	1.34482097023623	0.660565492079778	1
UAV-USV	hetero	70	3	37	1	37	0.62395262931887	0.604499760454087	0.641353482624012	0.608001319944761	2.62907829316774	2.36742122221978	0.75	0.680453431372549	0.0758706467661692	0.707718691587717	0.682213930348259	0.330549632788439	179	15	1.19488636649042	5243.91102466553	1.41686221217385	0.477248619224519	2
UAV-only	uavonly	71	0	26.2	1	26.2	0.492694943680917	0.594798095644029	0.636809415000699	0.60812890047468	3.22085369170581	1.74120906540418	0.375	0.658908045977011	0.0879530916844349	0.781967550173802	0.576492537313433	0.320954750059228	308	13	2.04333794008501	10195.0710944479	1.69354146316641	0.446354705959026	3
USV-only	usvonly	71	61	82.4	1	82.4	0.623887744921054	0.624703264809042	0.609695623377444	0.609078477230985	2.25116058917944	2.27707182576092	0.75	0.714770797962649	0.100746268656716	0.708320736057194	0.735696517412935	0.335524757166548	70	2	0.578138739379579	4671.70265846631	1.34412592464282	0.570553837721291	1
UAV-USV	hetero	71	61	101	1	101	0.623866950888625	0.619251030042516	0.672624229092607	0.609423723537453	1.9196255724811	1.97220481580755	0.75	0.707409274193548	0.0589907604832978	0.740521261436545	0.68407960199005	0.334458659085525	52	3	0.791998752490874	6610.46913451034	1.36640850710127	0.502458518897267	2
UAV-only	uavonly	72	3	43.2	1	43.2	0.615257629863136	0.618554691342861	0.641056024058812	6.02632223417993	4.35081047946697	5.49471159266217	0.625	0.705254777070064	0.208955223880597	0.419746862211689	0.730721393034826	0.779613835583985	337	13	2.21311219727475	11370.222511879	2.3519137686625	0.625891685349034	1
USV-only	usvonly	72	55	75.8	1	75.8	0.660186662579911	0.722482471491094	0.643525910298006	1.87539187446943	2.07902966993629	2.73245323262435	0.625	0.705988745980707	0.165778251599147	0.669179259751188	0.797885572139303	0.702203269367449	88	2	0.69237609901231	4581.58267611357	1.35875963653768	0.625830766663218	2
UAV-USV	hetero	72	39.6	56.2	1	56.2	0.723991415618614	0.693323416891281	0.639465816305735	5.21424567735082	1.44008614983217	1.13496917788995	0.875	0.635590277777778	0.10092395167022	0.839222425194326	0.725124378109453	0.415363657900971	88	4	0.930224127750047	5476.47408177245	1.26488335290193	0.395079848488003	3
UAV-only	uavonly	73	2.8	19.4	1	19.4	0.542424951674867	0.641758872734622	0.643524103987032	4.53139097869366	3.15759509653339	2.30156705595268	0.375	0.645326327433628	0.1181592039801	0.714527334643946	0.615049751243781	0.56272210376688	314	14	2.13781214837372	9619.96444361442	1.74224091812335	0.637385194425437	1
USV-only	usvonly	73	8.2	30.6	1	30.6	0.624272367115444	0.629647635366982	0.604050291272361	0.602696119173521	3.88942161999043	2.27135823222594	0.75	0.720224056603774	0.0966595593461265	0.713644674771399	0.743781094527363	0.33546552949538	169	6	0.897537063608491	4429.47064565048	1.4183118050314	0.306841046277666	3
UAV-USV	hetero	73	8.2	29.8	1	29.8	0.624273154886239	0.637786133530532	0.631154678721843	0.602683053997603	2.30433976682889	2.54629970136369	0.75	0.68412558685446	0.0929282160625444	0.69607410544443	0.730721393034826	0.414416015162284	132	8	1.14747073724589	4677.29282027909	1.32709497158262	0.461193610532283	2
UAV-only	uavonly	74	0	23.8	1	23.8	0.305886290077585	0.650423566775497	0.651312643335528	4.97255447009404	3.86378039867521	4.90417685397811	0.375	0.694160997732426	0.225124378109453	0.448690550437913	0.73818407960199	0.850331674958541	392	23	2.22078615603809	11053.1449138109	2.38349809014123	0.607681815111599	2
USV-only	usvonly	74	0	49.6	1	49.6	0.65541715740643	0.725829425154727	0.635260102472704	6.17519642132534	2.24094796757965	2.31406666992747	0.75	0.654050464807437	0.162046908315565	0.705739015386226	0.78047263681592	0.681473584458659	160	8	0.828269743365187	3945.78373355259	1.35711292999032	0.393951568318286	3
UAV-USV	hetero	74	0	35.6	1	35.6	0.763469596566461	0.687225161268707	0.656556364249903	5.36902516670499	1.80514186607032	1.24327342563381	1	0.676336573511543	0.106254442075338	0.826231139371719	0.708333333333333	0.435264155413409	123	7	1.04023267853101	4689.42631053723	1.27534393960488	0.64194615912807	1
UAV-only	uavonly	75	0	23.8	1	23.8	0.753313455988467	0.631787282700523	0.644821854405556	3.04465172930273	4.05433658061363	3.17850632288528	0.75	0.698837868480726	0.14498933901919	0.612276634848914	0.654850746268657	0.630715470267709	433	25	2.36260990117609	11221.2456384455	2.04462588774804	0.601809088741883	1
USV-only	usvonly	75	0	40.2	1	40.2	0.62468613770404	0.638128177717502	0.632153234880444	0.595837649287838	2.54079108209087	0.717928081306701	0.75	0.70484375	0.035181236673774	0.889885565118204	0.638681592039801	0.23454157782516	229	8	0.884940835287113	4110.33108776589	1.2404525706547	0.474128191780691	3
UAV-USV	hetero	75	0	38.6	1	38.6	0.62467906139118	0.629075872465147	0.64004635202081	0.595954877109417	2.20606400719549	2.10318795719462	0.75	0.683941831683168	0.07818052594172	0.731445751999163	0.715796019900497	0.343875858801232	167	7	1.10813706637951	4607.54500558956	1.32679318458516	0.506038409478271	2
UAV-only	uavonly	76	40.6	56.4	1	56.4	0.619870040006784	0.623324065329372	0.649440465933037	5.84034035507734	3.9404788930363	3.97702017227832	0.625	0.701495132127955	0.146410803127221	0.552624306891304	0.68407960199005	0.65138592750533	333	16	2.10557826013737	12861.3720508933	2.16619233107769	0.571428571428571	2
USV-only	usvonly	76	55.2	77.4	1	77.4	0.581279374483497	0.627734872801644	0.617535933731291	0.590154258229987	3.68693538019539	2.88824759365961	0.625	0.738395765472313	0.102345415778252	0.658026917848697	0.730721393034826	0.435086472399905	127	6	0.724494178043725	5079.04339181377	1.42308778344694	0.360580534151122	3
UAV-USV	hetero	76	40.6	59.8	1	59.8	0.581244708525929	0.629566623317141	0.645664157151119	0.590728020537865	2.27146143988263	2.03596923949829	0.625	0.71741452991453	0.076226012793177	0.736922214535449	0.707089552238806	0.349265576877517	113	7	1.0293208753875	6036.83895914401	1.33031705977818	0.718295989396006	1
UAV-only	uavonly	77	0	46.2	1	46.2	0.477015097562911	0.693667810354621	0.663728989537789	5.26599767453541	3.33230479018053	3.3984566607341	0.25	0.68538961038961	0.167377398720682	0.589635499589468	0.713308457711443	0.832622601279318	359	18	2.25273745108885	10406.2994979884	2.0676636297124	0.387494757122587	3
USV-only	usvonly	77	0	38.8	1	38.8	0.75593224653538	0.708144839342172	0.656441481424375	4.16842326787335	3.56307529861587	3.40586489610762	0.875	0.75092936802974	0.169864960909737	0.595385049078007	0.807835820895522	0.748993129590144	162	5	0.938710063778078	4225.56669212149	1.3480752934435	0.69020643422181	1
UAV-USV	hetero	77	0	34.8	1	34.8	0.624221055853683	0.629712192683792	0.640789052092464	0.603547177555842	2.20353495474689	2.1468137054663	0.75	0.680471584038694	0.078002842928216	0.728031814332081	0.725746268656716	0.337953091684435	120	7	1.05137448023614	4635.70302448741	1.32598267855376	0.490520395159602	2
UAV-only	uavonly	78	4.2	24	1	24	0.373290474302073	0.665536826832421	0.652997951944221	3.01415751452257	4.15052064732584	4.64080683976037	0.375	0.703603859250851	0.220326936744847	0.477837565778043	0.737562189054726	0.865020137408197	425	22	2.29355571658327	11856.4680453009	2.48712881262319	0.714285714285714	1
USV-only	usvonly	78	49.4	73	1	73	0.654605430952349	0.637147554082004	0.629379240571347	0.608033859919964	2.41276834823393	0.513906428966232	0.625	0.666077044025157	0.0284292821606255	0.918058413752747	0.601990049751244	0.236910684671879	105	3	0.716295171178686	4402.19492166865	1.23427694855042	0.276087011699052	3
UAV-USV	hetero	78	26.2	42.6	1	42.6	0.654605558362536	0.663704370955269	0.649855371843219	0.608031744939816	1.89360014710151	0.514021867137892	0.625	0.65878807106599	0.03909026297086	0.918041429638824	0.614427860696517	0.325752191423833	104	7	1.07006093400828	5505.64020151989	1.24102719746903	0.558307831323928	2
UAV-only	uavonly	79	0	35.6	1	35.6	0.550328439555258	0.649619802742698	0.645347991357656	4.69945168621126	3.73012451939086	4.28429185994835	0.625	0.68681652490887	0.200959488272921	0.499327136565346	0.709577114427861	0.806147832267236	441	28	2.26485687037799	10879.3403302815	2.34553951244207	0.462165779009475	2
USV-only	usvonly	79	0	39.6	1	39.6	0.578366776560884	0.682988411878014	0.656723276928954	0.638553553221822	2.92799834336811	1.83777306053439	0.625	0.729607721046077	0.122956645344705	0.748608349050637	0.710820895522388	0.539031035299692	242	12	0.969712888346297	4309.35861684425	1.3410328934268	0.62902912174084	1
UAV-USV	hetero	79	0	36.6	1	36.6	0.623687968770458	0.65655704675137	0.634199834861169	0.612396211030789	1.90660764327258	0.959463457001544	0.75	0.673288508557457	0.0556147832267235	0.861134680370488	0.687810945273632	0.285477375029614	118	8	0.982401530561022	4900.93186700314	1.32468121843237	0.451422594113619	3
UAV-only	uavonly	80	0	30	1	30	0.491150720924118	0.630437958649344	0.629836501940886	2.02342003295925	3.74763146665877	3.03889227403399	0.375	0.671562867215041	0.155117270788913	0.638320968644209	0.641791044776119	0.601930822080076	361	19	2.21451319945693	10207.2796430642	1.94682441583967	0.405448578270335	3
USV-only	usvonly	80	0	37.2	1	37.2	0.624813560808371	0.651448732112413	0.616100090845913	0.593727120779853	2.65888415855045	0.659064021111011	0.75	0.690644171779141	0.0344705046197584	0.897774578444975	0.666666666666667	0.236022269604359	177	8	0.902571601129215	3924.08518056199	1.2232091474879	0.408328583236462	2
UAV-USV	hetero	80	0	35.4	1	35.4	0.624818138349441	0.639540037700661	0.65672352832572	0.593651316073945	2.74669800489578	1.81516643831015	0.75	0.724817961165049	0.0726723525230988	0.755573915620996	0.72636815920398	0.332326462923478	156	9	1.19705840905018	4887.43942764631	1.34320262888848	0.690380556797096	1
UAV-only	uavonly	81	0	19	1	19	0.573256365530986	0.65288833576783	0.632033046543947	2.8333122830962	4.26517803002845	3.61337242723575	0.5	0.692190949227373	0.158137882018479	0.572452715752198	0.696517412935323	0.720504619758351	398	20	2.30788646521635	10923.0720798691	2.09371803081277	0.491672065086104	2
USV-only	usvonly	81	0	33	1	33	0.624334657482018	0.65977281019409	0.630587217378217	0.601663121461621	2.40080903914826	1.39812720684099	0.75	0.689892344497608	0.0822672352523099	0.804649242969234	0.69589552238806	0.377398720682303	153	13	0.772326083922377	4208.02114556684	1.29447910454387	0.367196953519823	3
UAV-USV	hetero	81	0	33.4	1	33.4	0.624324199395417	0.624728008369487	0.64638926900461	0.601836541627807	2.57165709599356	2.21129718911635	0.75	0.692595923261391	0.0788912579957356	0.7219864506797	0.720149253731343	0.335524757166548	157	12	1.17844220533176	4936.81622259944	1.32490776726178	0.614261411310298	1
UAV-only	uavonly	82	38.2	54.4	1	54.4	0.802742953718188	0.691047884616487	0.659064581137511	4.07715364958493	3.60831030483416	2.7637739581318	1	0.694444444444444	0.148009950248756	0.649246695668201	0.695273631840796	0.752013740819711	365	20	2.14398708656906	12393.4416861517	2.04456694065013	0.617968063346443	1
USV-only	usvonly	82	52.4	72.4	1	72.4	0.713682621160458	0.71313175391511	0.653688692702208	4.65205732364024	2.80794076436342	2.97927937978883	0.875	0.715179968701095	0.185501066098081	0.642341348777351	0.751243781094527	0.77303956408434	121	5	0.772199641305239	4666.01552288375	1.32810045324185	0.593298110294839	2
UAV-USV	hetero	82	38.2	63	1	63	0.703500376365274	0.687792966041979	0.633930188177793	4.43513489138687	1.42730356180198	1.17555330986311	0.75	0.621537900874636	0.102700781805259	0.835527931570241	0.699626865671642	0.434849561715233	98	5	0.942397204898486	5554.22125533936	1.27489366348152	0.486754319042857	3
UAV-only	uavonly	83	0	31.4	1	31.4	0.492771599499454	0.618594558400971	0.634998909043164	0.606856545848355	3.98419639242099	1.89835230619498	0.375	0.695645734597156	0.0888415067519545	0.755249129951729	0.605721393034826	0.417969675432362	320	15	2.14856219234854	10567.1472932642	1.86026498059428	0.494319399594719	2
USV-only	usvonly	83	0.8	37.2	1	37.2	0.62395344116462	0.631854142735353	0.616562254549321	0.607987843575711	2.46823062350075	2.2612566995373	0.75	0.680368098159509	0.100746268656716	0.711353995786498	0.748134328358209	0.341862117981521	169	9	0.794749574835677	4057.78140391066	1.332757456804	0.428571428571429	3
UAV-USV	hetero	83	0.8	27.6	1	27.6	0.623946268757545	0.619293419404003	0.638057679897838	0.608106904191897	2.6810770998711	2.22581217284069	0.75	0.712630359212051	0.0756929637526653	0.720926630718015	0.718905472636816	0.317223406775645	133	7	1.14797648837341	5011.19754129796	1.32233256572684	0.673304060104344	1
UAV-only	uavonly	84	0	44	1	44	0.724348809346734	0.635036605720903	0.613891835846135	0.685915057061874	4.50238946956663	3.28581719825436	0.625	0.68213828425096	0.13361762615494	0.615835709990484	0.666666666666667	0.621475953565506	393	20	2.26356153563387	10904.7139074948	2.02112551713428	0.401746732707296	3
USV-only	usvonly	84	0	37.2	1	37.2	0.623707557513607	0.525087399305268	0.609037815795091	0.612070814611106	3.45882982938749	3.34731544094495	0.75	0.67760736196319	0.0522388059701492	0.613868995775608	0.621890547263682	0.247512437810945	207	11	0.863465826252778	4312.9563039849	1.50488032923841	0.48345161071834	2
UAV-USV	hetero	84	0	33.4	1	33.4	0.623687230069687	0.656337764393701	0.624584254912511	0.612408482229005	1.86150687055973	0.959505861459024	0.75	0.652428057553957	0.0556147832267235	0.861130628705171	0.687189054726368	0.285477375029614	96	8	0.953069356989673	4566.51833184145	1.3246878680775	0.643288312606198	1
UAV-only	uavonly	85	1	21.2	1	21.2	0.749213565025796	0.637262800595842	0.635598087607362	4.37377894964682	3.99775956549911	3.88278189523273	0.875	0.69427374301676	0.169687277896233	0.565601327478706	0.699004975124378	0.665482113243307	389	20	2.25831899077716	10951.8423283371	1.96658613377157	0.598831911363505	1
USV-only	usvonly	85	41.4	75.6	1	75.6	0.624838234498088	0.653242218568416	0.632022781978537	0.593318532436268	2.83865085742884	2.51599125783444	0.75	0.721508828250401	0.116737739872068	0.684244938745134	0.73818407960199	0.484719260838664	134	4	0.785882854101293	4484.28207616451	1.34772956879386	0.436781578872299	3
UAV-USV	hetero	85	25.4	38.6	1	38.6	0.624757959172726	0.62852014824168	0.634783521525697	0.594647967943522	2.191688825692	2.10157049020941	0.75	0.687809405940594	0.0790689410092395	0.731633378185342	0.710820895522388	0.34831793413883	140	7	1.08935020967605	5244.03274256696	1.32716703293255	0.532983500580951	2
UAV-only	uavonly	86	0	20.6	1	20.6	0.502429036699674	0.671678039584778	0.646125740803258	4.83723977957612	4.33620805666831	4.47889544692761	0.5	0.7043429844098	0.205756929637527	0.507579220023304	0.755597014925373	0.816749585406302	375	18	2.30214591967176	11105.4340018265	2.20207671448275	0.5	2
USV-only	usvonly	86	0	36.8	1	36.8	0.581276386646714	0.622068891780932	0.636619849752847	0.590203708276882	3.04584756978852	1.73279163673773	0.625	0.724143206854345	0.0845771144278607	0.761650996332216	0.693407960199005	0.298862828713575	240	11	0.918264876167611	4074.21364858823	1.31807884211098	0.455595573952852	3
UAV-USV	hetero	86	0	25.6	1	25.6	0.58127534567301	0.633146185146603	0.644350679408658	0.590220936957127	2.4638654907729	2.44781730481495	0.625	0.7053264604811	0.0918621179815209	0.702960671347909	0.710820895522388	0.412698412698413	137	7	1.09352346269564	4713.08663027385	1.33490352964854	0.574792883742983	1
UAV-only	uavonly	87	26	56.8	1	56.8	0.709199233228742	0.631469082501951	0.629561045873859	5.76815093843276	3.32423540506018	2.9993085010736	0.875	0.65149930264993	0.151563610518834	0.645166872329268	0.636194029850746	0.602937692489931	309	11	1.98942138649326	11055.5490173231	1.91596271393484	0.328931572629052	3
USV-only	usvonly	87	41.2	64	1	64	0.65534515663868	0.632803554923805	0.635826511835739	0.595767127458032	2.07170448537597	1.11604337946256	0.625	0.699706314243759	0.0650319829424307	0.840019429834981	0.672885572139303	0.245143330964226	123	5	0.777139053104137	4393.10013587441	1.2596311384112	0.571428571428571	2
UAV-USV	hetero	87	26	40.2	1	40.2	0.655357764226526	0.642526651145177	0.631844798125783	0.595558275396717	2.29736908650572	1.78312260850758	0.625	0.684375	0.0767590618336887	0.758850091497152	0.711442786069652	0.359926557687752	125	9	1.08672699511206	5398.75501437795	1.34359791094165	0.692982941190465	1
UAV-only	uavonly	88	4.4	18.8	1	18.8	0.530660966410642	0.595316519604072	0.628846530277973	5.382553155797	4.05903084743847	4.94427430184944	0.625	0.671582138919515	0.14907604832978	0.47311050654394	0.674751243781095	0.679637526652452	414	22	2.3033849998902	10748.9682455487	2.32620390129994	0.428571428571429	2
USV-only	usvonly	88	13.4	32.6	1	32.6	0.65477051817745	0.654015537203057	0.644064572209601	0.605294074657823	3.0259222882027	1.20386673758019	0.625	0.72986276849642	0.0737384506041223	0.83093806712515	0.658582089552239	0.364546316038853	168	5	0.911191772609598	4139.31788651675	1.30839009323854	0.531375353142633	1
UAV-USV	hetero	88	13.4	32.8	1	32.8	0.65480448911371	0.639366707137068	0.635177751209761	0.604730448652251	2.59433866391323	1.98433440993806	0.625	0.695041816009558	0.0828002842928216	0.740744563388749	0.693407960199005	0.401504382847666	139	9	1.12652133174227	5230.2538345889	1.42191502045598	0.396256353928985	3
UAV-only	uavonly	89	1.4	56	1	56	0.479561212560879	0.619024420405889	0.631937794441363	3.31623149511439	3.9748007642198	3.95697893322266	0.5	0.696081830790569	0.160270078180526	0.558296066413917	0.710199004975124	0.588545368396115	382	20	2.19365457116458	11070.1497752207	2.15371415265012	0.435186575072	3
USV-only	usvonly	89	44.8	79.6	1	79.6	0.624311496079301	0.639748839489201	0.641635773796268	0.602047199828275	2.30837073819406	0.753959640917892	0.75	0.713930348258706	0.035181236673774	0.884734720139729	0.649875621890547	0.233593935086472	158	7	0.825934294226042	4522.4846712608	1.24319994138629	0.555185691407552	1
UAV-USV	hetero	89	28.2	44.4	1	44.4	0.624302838619131	0.627882563976615	0.633887204134753	0.602190770121259	2.09459053389595	2.17237631207481	0.75	0.685333761232349	0.0785358919687278	0.72541595744213	0.721393034825871	0.340914475242833	117	7	1.04933232434333	5278.80837693714	1.3261306899717	0.544940127009315	2
UAV-only	uavonly	90	1.6	25.2	1	25.2	0.712220859102169	0.650042080222468	0.631312884505975	4.16726315971099	4.23372094574881	2.97625589950988	0.75	0.684857142857143	0.164001421464108	0.644765085654487	0.664800995024876	0.637822790807865	439	21	2.39468030717424	10627.1965595336	1.94964462284509	0.428571428571429	3
USV-only	usvonly	90	45.2	74.8	1	74.8	0.624754470455092	0.632409357143231	0.643786263260198	0.594705751095178	2.81569125644376	2.17558829137867	0.75	0.735247208931419	0.0904406538734897	0.726353290986483	0.722636815920398	0.355780620705994	138	6	0.812226492790388	4698.51646539718	1.38282037817751	0.548866946232838	1
UAV-USV	hetero	90	28	44.8	1	44.8	0.624744780486107	0.629244643773539	0.634194017191524	0.594866247641835	2.22623026090345	2.10193749974925	0.75	0.69047619047619	0.0788912579957356	0.731593752290991	0.710820895522388	0.351279317697228	110	6	1.07262451468974	5249.94412172657	1.32722438191794	0.46411678440405	2
UAV-only	uavonly	91	38.6	78.6	1	78.6	0.260633002290392	0.652453865682006	0.651969706948109	5.02442669171178	4.29790575922903	3.70516952469988	0.25	0.715460526315789	0.169331911869225	0.549515231606104	0.683457711442786	0.773750296138356	362	19	2.12280735510475	12924.4962838275	2.21073984025781	0.495397761764416	2
USV-only	usvonly	91	48.8	75.8	1	75.8	0.624672505511765	0.633919285305748	0.621909976535925	0.596063485355156	3.12043871965306	2.22104986372879	0.75	0.730908360128617	0.104299928926795	0.718067876851199	0.737562189054726	0.354181473584459	136	5	0.715694102840825	4701.14279618999	1.31478794092815	0.438284771933929	3
UAV-USV	hetero	91	38.6	56.8	1	56.8	0.624672557796985	0.620933189405157	0.634511690757828	0.596062619162139	2.46783345400359	2.1686768902017	0.75	0.701882845188284	0.0769367448471926	0.725077879933173	0.711442786069652	0.32758824923004	113	6	1.06186080586396	5728.61656571613	1.32444479820679	0.613468089694613	1
UAV-only	uavonly	92	27	62	1	62	0.492469010011695	0.607294986894438	0.640342946747647	0.611880580775247	3.49264599508101	2.24849991518915	0.375	0.658465991316932	0.0854655294953802	0.73043170438369	0.586442786069652	0.439469320066335	295	11	2.04532627342448	11621.1009397037	1.74138547433927	0.263773501271502	3
USV-only	usvonly	92	42	79	1	79	0.623831888586908	0.607398817185556	0.661122261894272	0.61000591296126	2.53242524249077	2.27259901301448	0.75	0.728341584158416	0.0875977256574271	0.707118666986634	0.707089552238806	0.308280028429282	127	5	0.800537297779704	4523.75816389524	1.34469824337185	0.557475586908189	2
UAV-USV	hetero	92	26.8	43	1	43	0.787815590402968	0.648898442678314	0.627205145596707	2.24127903580364	2.34973414658948	2.38680561027348	0.75	0.677321882951654	0.119758351101635	0.696739710107298	0.733830845771144	0.453447050461976	88	6	0.968062978147225	5266.15515028919	1.29681855968733	0.737892480750917	1
UAV-only	uavonly	93	42	70	1	70	0.780533768680338	0.685481632507091	0.638349943549211	4.77328021638899	4.03920273991623	2.72928565402499	1	0.68068356374808	0.149253731343284	0.664178642982961	0.689676616915423	0.713693437574035	338	18	2.11090961626748	12838.6997589925	1.98669233879315	0.429972990220878	2
USV-only	usvonly	93	53.4	74.6	1	74.6	0.623779664291496	0.649224886765445	0.638161396758342	0.610873172201081	2.74937476966684	1.31545606453397	0.75	0.74343152866242	0.078002842928216	0.812057715610603	0.705223880597015	0.310293769248993	123	4	0.771082831683312	4784.25030471119	1.27862846945886	0.417159222995481	3
UAV-USV	hetero	93	53.2	75.4	1	75.4	0.623911014717145	0.621231421606066	0.657379428194205	0.608692149017955	2.28097883783201	2.22388449927143	0.75	0.714543269230769	0.0751599147121535	0.721037124259183	0.723258706467662	0.318704098554845	99	5	0.956326775734637	6692.5751702214	1.32119691737989	0.474318603918159	1
UAV-only	uavonly	94	23.2	36.4	1	36.4	0.858026115294344	0.609349941019762	0.621056357572606	1.69067486847908	3.58991871982462	1.90019069112508	0.875	0.660409035409035	0.0893745557924662	0.754514541011854	0.596393034825871	0.395226249703862	321	15	1.96227196782566	11079.4617620486	1.69223260665536	0.428571428571429	3
USV-only	usvonly	94	41.6	60	1	60	0.581254364958635	0.639352079725073	0.640358707610453	0.590568189723285	2.45678975859894	1.43440916084688	0.625	0.725035663338088	0.0819118692253021	0.798780726438955	0.709577114427861	0.285951196398958	129	6	0.785630443376499	4533.47247394553	1.27933147771681	0.617938557858793	2
UAV-USV	hetero	94	25.8	40.2	1	40.2	0.581249474141291	0.628352496761932	0.632660985408308	0.59064914075412	2.33216158606085	2.03737299088827	0.625	0.69	0.0764036958066809	0.736826071329137	0.705845771144279	0.346304193319119	127	7	1.09603230229559	5287.8622848641	1.33019186505353	0.663073242943085	1
UAV-only	uavonly	95	1.8	23	1	23	0.492385369497849	0.60180401315476	0.628460420427603	0.613270045834377	3.61583688251058	2.43571018215405	0.375	0.658013544018059	0.0895522388059701	0.722578914668469	0.604477611940298	0.404821132433073	342	19	2.17928602015938	10637.4767005073	2.00087965757922	0.317169069462647	3
USV-only	usvonly	95	6.6	35.4	1	35.4	0.623844561427094	0.663272749311828	0.641584666171983	0.609795481194396	2.90192370162957	1.3238699914226	0.75	0.708889563106796	0.0810234541577825	0.814509609597977	0.702114427860697	0.366915422885572	177	6	0.869772920571012	4247.9471246762	1.27945807165428	0.475892270183233	2
UAV-USV	hetero	95	6.6	32.8	1	32.8	0.790562797094616	0.638377427127617	0.64531048704126	2.18170542058099	2.32336346240595	2.4232576566667	0.75	0.67741935483871	0.119758351101635	0.695964297503951	0.703980099502488	0.454394693200663	140	8	1.13114694457137	4965.42645052042	1.31700053209529	0.639831560917711	1
UAV-only	uavonly	96	0	26.6	1	26.6	0.695590802599484	0.632519651174224	0.640956693654198	4.6888939695566	4.32650446204596	4.67131632893418	0.75	0.70794930875576	0.187100213219616	0.493601455583037	0.693407960199005	0.76954513148543	447	24	2.42677888792233	10980.4747474015	2.28196861289771	0.336861531585189	3
USV-only	usvonly	96	0	19.6	1	19.6	0.623799292174068	0.666913019634746	0.643893018480489	0.610547208389358	3.46917712216294	2.04139634040158	0.75	0.724667774086379	0.0952380952380952	0.734335676307903	0.70273631840796	0.508884150675195	194	8	0.962946398813225	4345.15466863621	1.32362259010869	0.703773034562282	1
UAV-USV	hetero	96	0	29.6	1	29.6	0.787907444828861	0.648184552265958	0.643588294358644	2.23927757036563	2.31593988126563	2.33507733921156	0.75	0.686840562719812	0.119580668088131	0.701118363607326	0.730721393034826	0.447938877043355	134	8	1.06531093954358	4787.47436467536	1.29352246917915	0.513507363565944	2
UAV-only	uavonly	97	0	51.2	1	51.2	0.479335756539663	0.666236789510936	0.638760295809121	3.32211183916384	3.98568186999504	3.56543904817451	0.5	0.687751677852349	0.169331911869225	0.582880530991271	0.705223880597015	0.745024875621891	438	23	2.33034668570081	11135.7591318803	2.07994268991076	0.586113672669867	1
USV-only	usvonly	97	45.4	91.4	1	91.4	0.623766162941847	0.614825152107469	0.637848103374942	0.611097401848109	2.53418066076214	2.53374988898833	0.75	0.734375	0.102878464818763	0.686764520875165	0.71455223880597	0.360104240701256	133	5	0.746746424643919	4657.29117543923	1.44163366282519	0.570054654377759	2
UAV-USV	hetero	97	28	44.6	1	44.6	0.623792549220812	0.60998948633785	0.627713342685034	0.610659187842256	2.07378734485975	2.23390043240892	0.75	0.672718508997429	0.0724946695095949	0.719817947069453	0.705223880597015	0.300935797204454	113	7	1.06205642230379	5360.55522243599	1.32596004741514	0.46781512064635	3
UAV-only	uavonly	98	2.4	21	1	21	0.717571924855654	0.615276494712855	0.628062359808592	7.34648564619379	3.68995971208279	3.44566392680653	1	0.669224330357143	0.150497512437811	0.605651554242455	0.646766169154229	0.586590855247572	338	18	2.12974405395231	10491.8234585419	1.87325525436124	0.428571428571429	3
USV-only	usvonly	98	25.2	50.8	1	50.8	0.581260071259324	0.641682638730278	0.629860199732021	0.590473742489071	2.41399001862672	1.36166920988372	0.625	0.691599732262383	0.0785358919687278	0.80628770912136	0.708333333333333	0.28500355366027	158	6	0.859410523773212	4319.53606338714	1.28007900481846	0.485286308883026	2
UAV-USV	hetero	98	22.8	34.4	1	34.4	0.58125539364198	0.623596020579765	0.631448741297713	0.59055116346952	2.43704573534082	2.10588234957922	0.625	0.696170084439083	0.0758706467661692	0.731512854102812	0.699004975124378	0.345356550580431	162	9	1.17530949308755	5465.50715337852	1.40077380145085	0.635980804709298	1
UAV-only	uavonly	99	48	86.6	1	86.6	0.414264317252933	0.648536215267439	0.627621766830514	4.85960999094385	3.11527638444367	2.74305352434251	0.25	0.647447183098592	0.146766169154229	0.666960651885725	0.652985074626866	0.612828713574982	249	12	1.84248514283232	12638.1859987258	1.9442923628272	0.408405970758453	3
USV-only	usvonly	99	61.8	83.4	1	83.4	0.623816127941419	0.639246692559743	0.62943913979692	0.610267627850904	2.04709956444279	2.14528852198267	0.75	0.705693493150685	0.0954157782515991	0.726033694204381	0.723880597014925	0.381900023691068	71	3	0.592695227653012	4799.60045918492	1.36214894144002	0.705506241331484	1
UAV-USV	hetero	99	60.8	81.6	1	81.6	0.623833165055052	0.616895264796382	0.616564415508764	0.609984716948462	2.31018547665889	2.23046012794954	0.75	0.686762225969646	0.0735607675906183	0.720102560237817	0.718283582089552	0.309819947879649	70	3	0.8507053579709	6823.27387726965	1.32181578594792	0.463282907170806	2
UAV-only	uavonly	100	0.4	20.4	1	20.4	0.492324937794562	0.599405640662239	0.616263110643363	0.614274158395244	4.19185218225144	3.24150892219367	0.375	0.673665183537264	0.102878464818763	0.654727084361116	0.641791044776119	0.451551764984601	389	19	2.22681952599587	10521.181084924	1.97576682415227	0.389880843461846	3
USV-only	usvonly	100	0.6	34.8	1	34.8	0.623890430936734	0.606861494870609	0.598514176450641	0.609033882375691	2.59991405263765	2.43344001987682	0.75	0.658555018137848	0.115316275764037	0.700167241085548	0.716417910447761	0.304193319118692	145	6	0.809384516391464	3886.86092677503	1.37815567120557	0.428571428571429	2
UAV-USV	hetero	100	0.6	33.6	1	33.6	0.592708042799053	0.644895693894302	0.649960998125004	2.68233499219108	2.74258384581809	2.2693835651357	0.75	0.722088835534214	0.100746268656716	0.703268463591476	0.733208955223881	0.427860696517413	187	11	1.24974489161502	5269.52399079739	1.28620383037862	0.540757497562876	1
