# Supplementary material for: Wolf-Pack-Inspired Distributed Encirclement for UAV–USV Systems via Visual Connectivity Preservation
Source: Biomimetics (Basel). 2026 Jul 21;11(7):513. doi: 10.3390/biomimetics11070513 (PMC13406351; doi:10.3390/biomimetics11070513)
Supplement: Supplementary file 1 [file biomimetics-11-00513-s001.zip › S5_HeterogeneousGain_AllSeeds.csv]

Seed	Metric	MetricLabel	Direction	HeterogeneousValue	BestHomogeneousValue	Gain_pct	HeterogeneousWin
1	StableTime	Stable time	lower	27.2	32	15	1
1	PostScore	Post score	higher	0.634649084951211	0.635827062211983	-0.185266927248162	0
1	StableRadiusError	Radius error	lower	2.27921528929442	2.45299336382152	7.08432713639174	1
1	InformationCoverage	Information coverage	higher	0.679913294797688	0.741230677764566	-8.27237522761492	0
1	CompositeValue	Composite value	higher	0.599806196763148	0.607662483727802	-1.29287016642178	0
1	ControlEffort	Control effort	lower	4688.96175493346	4409.33491650236	-6.34170104395034	0
2	StableTime	Stable time	lower	35.4	20.4	-73.5294117647059	0
2	PostScore	Post score	higher	0.656851479122235	0.62810123296026	4.57732681505401	1
2	StableRadiusError	Radius error	lower	1.92634362581536	2.73230365292085	29.4974545103694	1
2	InformationCoverage	Information coverage	higher	0.674302184466019	0.694631901840491	-2.92668927537102	0
2	CompositeValue	Composite value	higher	0.506956987986843	0.539151690792372	-5.97136267127603	0
2	ControlEffort	Control effort	lower	4840.09319614435	3957.70458419092	-22.2954642819512	0
3	StableTime	Stable time	lower	31.8	25.4	-25.1968503937008	0
3	PostScore	Post score	higher	0.642041386421773	0.646985792714774	-0.764221772514435	0
3	StableRadiusError	Radius error	lower	2.58021615812231	2.47570496773174	-4.22147193436902	0
3	InformationCoverage	Information coverage	higher	0.701009501187648	0.690789473684211	1.47947064811674	1
3	CompositeValue	Composite value	higher	0.61081654673453	0.610935665794654	-0.0194978075094446	0
3	ControlEffort	Control effort	lower	5012.32508366047	3917.57027160624	-27.9447396257007	0
4	StableTime	Stable time	lower	33.8	19.8	-70.7070707070707	0
4	PostScore	Post score	higher	0.631412578685473	0.637943383112929	-1.02372790444015	0
4	StableRadiusError	Radius error	lower	2.25019510077364	2.93985038877319	23.4588566354681	1
4	InformationCoverage	Information coverage	higher	0.649038461538462	0.702790973871734	-7.64843521497513	0
4	CompositeValue	Composite value	higher	0.42496982445871	0.600099285419433	-29.1834143475638	0
4	ControlEffort	Control effort	lower	4605.79349148268	4101.42810250268	-12.2973114821211	0
5	StableTime	Stable time	lower	31.2	19.4	-60.8247422680412	0
5	PostScore	Post score	higher	0.632588765150006	0.639890508672468	-1.14109264374148	0
5	StableRadiusError	Radius error	lower	2.26363437187442	3.49531699126821	35.2380806224645	1
5	InformationCoverage	Information coverage	higher	0.647189349112426	0.744987468671679	-13.1274851822177	0
5	CompositeValue	Composite value	higher	0.360590833388279	0.571428571428571	-36.8966041570512	0
5	ControlEffort	Control effort	lower	5001.84896131033	4455.38756846262	-12.2651819724018	0
6	StableTime	Stable time	lower	43.4	23.6	-83.8983050847458	0
6	PostScore	Post score	higher	0.642994863718608	0.64828729675985	-0.816371548184499	0
6	StableRadiusError	Radius error	lower	2.61734770751383	3.48332306044882	24.8606097656474	1
6	InformationCoverage	Information coverage	higher	0.698501275510204	0.718081312410842	-2.72671584153899	0
6	CompositeValue	Composite value	higher	0.502573270806562	0.646606702057297	-22.2752765773176	0
6	ControlEffort	Control effort	lower	5869.86017676696	4706.39353828974	-24.7209807044741	0
7	StableTime	Stable time	lower	84.4	61.2	-37.9084967320262	0
7	PostScore	Post score	higher	0.625571784617332	0.648806726984514	-3.58118086647646	0
7	StableRadiusError	Radius error	lower	1.90109260493199	2.41899949954668	21.4099628673651	1
7	InformationCoverage	Information coverage	higher	0.710060449050086	0.713111298482293	-0.427822338350283	0
7	CompositeValue	Composite value	higher	0.449950527987515	0.571428571428571	-21.2586576021848	0
7	ControlEffort	Control effort	lower	6612.63774040626	4798.99747359036	-37.7920654636025	0
8	StableTime	Stable time	lower	31.2	18.8	-65.9574468085107	0
8	PostScore	Post score	higher	0.626884768935056	0.669501698980318	-6.36547003691995	0
8	StableRadiusError	Radius error	lower	2.39979268407626	3.28115858146467	26.8614233511072	1
8	InformationCoverage	Information coverage	higher	0.669674556213018	0.755182926829268	-11.3228686161204	0
8	CompositeValue	Composite value	higher	0.344530312699554	0.463386265272715	-25.6494336324817	0
8	ControlEffort	Control effort	lower	5027.98033899104	4463.18908277025	-12.6544326432666	0
9	StableTime	Stable time	lower	43	29	-48.2758620689655	0
9	PostScore	Post score	higher	0.658591958777161	0.666432137019282	-1.17644060161742	0
9	StableRadiusError	Radius error	lower	2.5960625343603	3.01936439072058	14.0195684118557	1
9	InformationCoverage	Information coverage	higher	0.715966921119593	0.752899484536082	-4.90537769981958	0
9	CompositeValue	Composite value	higher	0.43676383564801	0.683397796026264	-36.0893701753722	0
9	ControlEffort	Control effort	lower	5082.70462428779	4249.83565461747	-19.5976747657383	0
10	StableTime	Stable time	lower	32.2	20.2	-59.4059405940594	0
10	PostScore	Post score	higher	0.643152392253682	0.643436248732956	-0.0441157115150191	0
10	StableRadiusError	Radius error	lower	2.60201476528772	2.40038067027444	-8.40008826559274	0
10	InformationCoverage	Information coverage	higher	0.706696428571429	0.696840826245444	1.41432619255199	1
10	CompositeValue	Composite value	higher	0.678312038686551	0.485958485958486	39.5823014282123	1
10	ControlEffort	Control effort	lower	5016.17196832629	4026.56020099604	-24.5771009976568	0
11	StableTime	Stable time	lower	29.6	20.8	-42.3076923076923	0
11	PostScore	Post score	higher	0.632149720117798	0.642068549927583	-1.54482411744105	0
11	StableRadiusError	Radius error	lower	2.08742551625618	3.37931639795793	38.2293555726957	1
11	InformationCoverage	Information coverage	higher	0.66837631887456	0.737099644128114	-9.32347828424794	0
11	CompositeValue	Composite value	higher	0.498557302108322	0.581327261801236	-14.2381004868844	0
11	ControlEffort	Control effort	lower	4670.67912439502	4400.70612044948	-6.13476557071175	0
12	StableTime	Stable time	lower	55.4	25.6	-116.40625	0
12	PostScore	Post score	higher	0.667218673816785	0.642015103580853	3.92569740109832	1
12	StableRadiusError	Radius error	lower	2.72635616931033	2.66539965603249	-2.28695584693586	0
12	InformationCoverage	Information coverage	higher	0.72082182320442	0.73444976076555	-1.85553026076628	0
12	CompositeValue	Composite value	higher	0.743831092946538	0.479390175042349	55.1619394120518	1
12	ControlEffort	Control effort	lower	5988.03837210408	4879.6446372279	-22.7146404559872	0
13	StableTime	Stable time	lower	30.8	21.2	-45.2830188679245	0
13	PostScore	Post score	higher	0.635098365546418	0.637965500935811	-0.44941856341555	0
13	StableRadiusError	Radius error	lower	2.59462940645998	3.49104691968013	25.6776128721377	1
13	InformationCoverage	Information coverage	higher	0.702922077922078	0.717839805825243	-2.0781416385812	0
13	CompositeValue	Composite value	higher	0.504834517052015	0.603721502739417	-16.3795699239959	0
13	ControlEffort	Control effort	lower	5173.85799917535	4427.40404187799	-16.859856255196	0
14	StableTime	Stable time	lower	43.8	56.6	22.6148409893993	1
14	PostScore	Post score	higher	0.640769104545878	0.633660847392471	1.12177629131702	1
14	StableRadiusError	Radius error	lower	2.45175324752078	3.20299004806849	23.4542346143326	1
14	InformationCoverage	Information coverage	higher	0.693574168797954	0.723240469208211	-4.10185846523982	0
14	CompositeValue	Composite value	higher	0.710293132279395	0.529021622927874	34.2654253616842	1
14	ControlEffort	Control effort	lower	5567.99541249353	4728.09524200096	-17.7640281657507	0
15	StableTime	Stable time	lower	64.8	73.2	11.4754098360656	1
15	PostScore	Post score	higher	0.615938868892684	0.65140905317327	-5.44514757782335	0
15	StableRadiusError	Radius error	lower	1.50312586273976	2.11845528773032	29.0461369921015	1
15	InformationCoverage	Information coverage	higher	0.651218611521418	0.706136738056013	-7.77726516337107	0
15	CompositeValue	Composite value	higher	0.550634949150056	0.454752129281208	21.0846335168134	1
15	ControlEffort	Control effort	lower	6191.41667584029	4729.40694528354	-30.9131725705007	0
16	StableTime	Stable time	lower	37.4	44.6	16.1434977578475	1
16	PostScore	Post score	higher	0.635345173509711	0.645535398513147	-1.57856951406638	0
16	StableRadiusError	Radius error	lower	2.37218818365431	3.15016566593388	24.6963990082385	1
16	InformationCoverage	Information coverage	higher	0.699017199017199	0.723007712082262	-3.31815451815451	0
16	CompositeValue	Composite value	higher	0.497400492403614	0.595187438484097	-16.4296051559052	0
16	ControlEffort	Control effort	lower	5262.70504325979	4331.7780528825	-21.4906437728918	0
17	StableTime	Stable time	lower	34.2	22.8	-50	0
17	PostScore	Post score	higher	0.651120692837711	0.643103633087988	1.24662019264733	1
17	StableRadiusError	Radius error	lower	1.95426102479143	3.34361117866899	41.5523839237381	1
17	InformationCoverage	Information coverage	higher	0.671234939759036	0.715591755319149	-6.19862026503226	0
17	CompositeValue	Composite value	higher	0.530627101592673	0.658430357898786	-19.4102921854887	0
17	ControlEffort	Control effort	lower	5101.6736970594	4472.39740935791	-14.0702229722434	0
18	StableTime	Stable time	lower	37.8	30.8	-22.7272727272727	0
18	PostScore	Post score	higher	0.645437333244628	0.636977612724798	1.32810327252192	1
18	StableRadiusError	Radius error	lower	2.71528406022337	3.31641166048761	18.1258438880249	1
18	InformationCoverage	Information coverage	higher	0.71567118226601	0.742178276269185	-3.57152652546265	0
18	CompositeValue	Composite value	higher	0.659782408199556	0.638458943948556	3.33983327402784	1
18	ControlEffort	Control effort	lower	4847.43617829002	4391.90932040196	-10.3719549894161	0
19	StableTime	Stable time	lower	34.8	22.6	-53.9823008849558	0
19	PostScore	Post score	higher	0.645969724656625	0.646004300435388	-0.00535225210417139	0
19	StableRadiusError	Radius error	lower	2.01475082678101	3.13912540205597	35.8180840605653	1
19	InformationCoverage	Information coverage	higher	0.677146311970979	0.723423980222497	-6.39703265535714	0
19	CompositeValue	Composite value	higher	0.529135775681843	0.629732383162523	-15.9745012596434	0
19	ControlEffort	Control effort	lower	4568.44088249599	4418.73111719973	-3.38807140161838	0
20	StableTime	Stable time	lower	38.4	34.4	-11.6279069767442	0
20	PostScore	Post score	higher	0.638990257129641	0.638929621769899	0.00949014690762914	1
20	StableRadiusError	Radius error	lower	2.57135944921961	3.18986438882538	19.3896938619865	1
20	InformationCoverage	Information coverage	higher	0.699474660074166	0.743365500603136	-5.90434187399866	0
20	CompositeValue	Composite value	higher	0.664863124409361	0.574099992422406	15.8096382485534	1
20	ControlEffort	Control effort	lower	4846.23267010494	4163.68006123658	-16.3930128835511	0
21	StableTime	Stable time	lower	67	28.6	-134.265734265734	0
21	PostScore	Post score	higher	0.605921386962782	0.656494805850435	-7.70355202157914	0
21	StableRadiusError	Radius error	lower	1.61034937036231	2.43655352723748	33.9087217924536	1
21	InformationCoverage	Information coverage	higher	0.664977477477477	0.727188427299703	-8.5549972313553	0
21	CompositeValue	Composite value	higher	0.25061545228782	0.652922546111567	-61.6163580534411	0
21	ControlEffort	Control effort	lower	6267.76337508318	4796.34637098052	-30.6778720779053	0
22	StableTime	Stable time	lower	32.4	22.8	-42.1052631578947	0
22	PostScore	Post score	higher	0.64194562323478	0.628370294509193	2.16040268679315	1
22	StableRadiusError	Radius error	lower	2.19026471487289	2.7843658813855	21.3370365757026	1
22	InformationCoverage	Information coverage	higher	0.669547079856973	0.695540048543689	-3.737091593955	0
22	CompositeValue	Composite value	higher	0.530785936256026	0.446223460943998	18.9507013219641	1
22	ControlEffort	Control effort	lower	4907.73584016282	4236.44376691093	-15.8456505075098	0
23	StableTime	Stable time	lower	35.8	35.8	0	0
23	PostScore	Post score	higher	0.634059543204148	0.637815122697267	-0.588819449315739	0
23	StableRadiusError	Radius error	lower	2.51134005676636	2.92831360967067	14.2393748923363	1
23	InformationCoverage	Information coverage	higher	0.70529197080292	0.725212895377129	-2.74690710840847	0
23	CompositeValue	Composite value	higher	0.730951874483804	0.706071140788783	3.52382816088835	1
23	ControlEffort	Control effort	lower	5058.85116328159	4051.96901272168	-24.8492065807678	0
24	StableTime	Stable time	lower	84.4	39.2	-115.30612244898	0
24	PostScore	Post score	higher	0.631307243826339	0.650755296648172	-2.98853546363789	0
24	StableRadiusError	Radius error	lower	2.42963976207968	1.1867577234194	-104.729214239209	0
24	InformationCoverage	Information coverage	higher	0.703799654576857	0.681832298136646	3.22181224037707	1
24	CompositeValue	Composite value	higher	0.403609413763038	0.649190029659369	-37.8287719583722	0
24	ControlEffort	Control effort	lower	7053.40387576162	4844.84808078018	-45.5856563127936	0
25	StableTime	Stable time	lower	38	22.8	-66.6666666666667	0
25	PostScore	Post score	higher	0.623542842091221	0.625667555563456	-0.339591441707547	0
25	StableRadiusError	Radius error	lower	2.16022270227632	2.36666878931105	8.7230662764107	1
25	InformationCoverage	Information coverage	higher	0.655517879161529	0.717557251908397	-8.64591258493586	0
25	CompositeValue	Composite value	higher	0.379849046422028	0.572218564996048	-33.6181889826222	0
25	ControlEffort	Control effort	lower	5193.63159860681	4364.15974578051	-19.0064502938573	0
26	StableTime	Stable time	lower	76.6	63.8	-20.0626959247649	0
26	PostScore	Post score	higher	0.630174303991628	0.64995075984036	-3.04276217072024	0
26	StableRadiusError	Radius error	lower	2.19267743592864	2.08342874367346	-5.24369708284618	0
26	InformationCoverage	Information coverage	higher	0.698220064724919	0.709957627118644	-1.65327646966225	0
26	CompositeValue	Composite value	higher	0.419471789055654	0.571428571428571	-26.5924369152605	0
26	ControlEffort	Control effort	lower	6719.27400601391	4737.76243946356	-41.8237847901615	0
27	StableTime	Stable time	lower	32.2	37	12.972972972973	1
27	PostScore	Post score	higher	0.624198750607639	0.631642298481331	-1.17844354179394	0
27	StableRadiusError	Radius error	lower	2.5778275675295	2.6023968010563	0.94410020473522	1
27	InformationCoverage	Information coverage	higher	0.693005952380952	0.719447890818859	-3.67530974450568	0
27	CompositeValue	Composite value	higher	0.720758220453035	0.642857142857143	12.1179454038055	1
27	ControlEffort	Control effort	lower	4763.77535114165	4265.1257427085	-11.691322566178	0
28	StableTime	Stable time	lower	41.8	42.2	0.947867298578196	1
28	PostScore	Post score	higher	0.656326262844294	0.658230501764704	-0.289296669677875	0
28	StableRadiusError	Radius error	lower	2.5351831462334	3.45388824552206	26.5991553281946	1
28	InformationCoverage	Information coverage	higher	0.69397095959596	0.727287371134021	-4.58091434835622	0
28	CompositeValue	Composite value	higher	0.684502167330919	0.635105302562129	7.77774403229105	1
28	ControlEffort	Control effort	lower	5155.34121787105	4287.0218972467	-20.2546042786022	0
29	StableTime	Stable time	lower	58.6	23	-154.782608695652	0
29	PostScore	Post score	higher	0.638588560045372	0.63967450129444	-0.169764661069179	0
29	StableRadiusError	Radius error	lower	2.1074695694472	2.8552275528538	26.1890854429172	1
29	InformationCoverage	Information coverage	higher	0.705331920903955	0.729992657856094	-3.378217121329	0
29	CompositeValue	Composite value	higher	0.489768683217517	0.564086549052509	-13.1749048013684	0
29	ControlEffort	Control effort	lower	5763.87778239003	4503.5932236884	-27.9839784835069	0
30	StableTime	Stable time	lower	66.4	60.2	-10.2990033222591	0
30	PostScore	Post score	higher	0.624845259945214	0.639784991106894	-2.33511747998842	0
30	StableRadiusError	Radius error	lower	1.70831135830755	2.108890849921	18.9947949002887	1
30	InformationCoverage	Information coverage	higher	0.670777279521674	0.695985099337748	-3.62189073301429	0
30	CompositeValue	Composite value	higher	0.516177568974397	0.571428571428571	-9.6689254294805	0
30	ControlEffort	Control effort	lower	6365.47724970584	4681.66903565017	-35.9659813889819	0
31	StableTime	Stable time	lower	19.8	19.4	-2.06185567010309	0
31	PostScore	Post score	higher	0.632365390229309	0.635797497509784	-0.53981138553038	0
31	StableRadiusError	Radius error	lower	2.48103154587955	3.48225071459535	28.7520701631086	1
31	InformationCoverage	Information coverage	higher	0.674889135254989	0.734601449275362	-8.12853201954281	0
31	CompositeValue	Composite value	higher	0.569869545049715	0.556304579950157	2.43840615167578	1
31	ControlEffort	Control effort	lower	4829.64228851255	4248.69549505168	-13.6735333030453	0
32	StableTime	Stable time	lower	19.2	17	-12.9411764705883	0
32	PostScore	Post score	higher	0.624386445130876	0.636250980497888	-1.86475710539999	0
32	StableRadiusError	Radius error	lower	2.66727999569299	3.25060540978945	17.9451314619649	1
32	InformationCoverage	Information coverage	higher	0.677762430939227	0.726156069364162	-6.66435776916523	0
32	CompositeValue	Composite value	higher	0.387717579032974	0.55226313252453	-29.7947742300627	0
32	ControlEffort	Control effort	lower	4711.92744810381	4238.32316848342	-11.1743314701002	0
33	StableTime	Stable time	lower	40.2	61.6	34.7402597402597	1
33	PostScore	Post score	higher	0.650625531891801	0.653160628655978	-0.388127614089955	0
33	StableRadiusError	Radius error	lower	2.48915907898731	1.96961383371975	-26.3780258024672	0
33	InformationCoverage	Information coverage	higher	0.6890625	0.691369606003752	-0.333700814111252	0
33	CompositeValue	Composite value	higher	0.747549094769331	0.571428571428571	30.8210915846329	1
33	ControlEffort	Control effort	lower	5768.17374763079	4418.12049519462	-30.5571849818166	0
34	StableTime	Stable time	lower	106.4	64.8	-64.1975308641975	0
34	PostScore	Post score	higher	0.661278817268244	0.64138981284682	3.10092303043388	1
34	StableRadiusError	Radius error	lower	2.01586553879845	2.00317414145834	-0.633564355561628	0
34	InformationCoverage	Information coverage	higher	0.728944562899787	0.708675564681725	2.86012376159251	1
34	CompositeValue	Composite value	higher	0.558774635068622	0.490434679866906	13.9345682528531	1
34	ControlEffort	Control effort	lower	6806.69566859926	4881.33021784035	-39.4434583368699	0
35	StableTime	Stable time	lower	44.4	33.2	-33.7349397590362	0
35	PostScore	Post score	higher	0.631450928163737	0.650871400867698	-2.98376494620461	0
35	StableRadiusError	Radius error	lower	2.14295500770121	2.97921081396564	28.0697090096586	1
35	InformationCoverage	Information coverage	higher	0.662708600770218	0.69620253164557	-4.81094643482321	0
35	CompositeValue	Composite value	higher	0.281159013488636	0.550466387925625	-48.923491123926	0
35	ControlEffort	Control effort	lower	5092.987927273	4053.25935157568	-25.6516666098144	0
36	StableTime	Stable time	lower	40.2	19	-111.578947368421	0
36	PostScore	Post score	higher	0.640242310909839	0.648201657136331	-1.22791204540506	0
36	StableRadiusError	Radius error	lower	2.185429556797	2.90284861928419	24.7143119252321	1
36	InformationCoverage	Information coverage	higher	0.6825	0.726758045292014	-6.08979089790897	0
36	CompositeValue	Composite value	higher	0.571926038947211	0.641307852061515	-10.8187998776675	0
36	ControlEffort	Control effort	lower	4781.49192638931	4116.5757361841	-16.1521670635303	0
37	StableTime	Stable time	lower	35.4	22.6	-56.6371681415929	0
37	PostScore	Post score	higher	0.649699015616705	0.639044545235593	1.66725003140192	1
37	StableRadiusError	Radius error	lower	2.49987472472297	2.80589075231736	10.9061989438347	1
37	InformationCoverage	Information coverage	higher	0.722390776699029	0.721189024390244	0.166634858288552	1
37	CompositeValue	Composite value	higher	0.633502525502981	0.481584960320837	31.5453300453849	1
37	ControlEffort	Control effort	lower	5045.02810545769	4144.10699874959	-21.7398128711431	0
38	StableTime	Stable time	lower	65.6	39.4	-66.497461928934	0
38	PostScore	Post score	higher	0.616228609302609	0.64418919103777	-4.34043012893724	0
38	StableRadiusError	Radius error	lower	1.51428539248256	2.19184505681621	30.9127537198204	1
38	InformationCoverage	Information coverage	higher	0.660289747399703	0.708471760797342	-6.80083752998333	0
38	CompositeValue	Composite value	higher	0.356131989326858	0.593562580124383	-40.0009365057634	0
38	ControlEffort	Control effort	lower	6189.84831662735	4732.02683884601	-30.8075488036932	0
39	StableTime	Stable time	lower	55.8	40.8	-36.7647058823529	0
39	PostScore	Post score	higher	0.65717333301213	0.648745264502834	1.29913372327358	1
39	StableRadiusError	Radius error	lower	1.52318951541266	1.52624741048775	0.200353825603473	1
39	InformationCoverage	Information coverage	higher	0.668282548476454	0.67189460476788	-0.537592691739668	0
39	CompositeValue	Composite value	higher	0.716408039635158	0.696860303050084	2.80511553026002	1
39	ControlEffort	Control effort	lower	5238.15207643334	4461.38926523258	-17.4107831668948	0
40	StableTime	Stable time	lower	47	25.2	-86.5079365079365	0
40	PostScore	Post score	higher	0.651292022222247	0.642656704028399	1.3436906733749	1
40	StableRadiusError	Radius error	lower	1.85226951240344	2.90921404034808	36.3309303917074	1
40	InformationCoverage	Information coverage	higher	0.66661227154047	0.752358490566038	-11.3969896134297	0
40	CompositeValue	Composite value	higher	0.563695565622519	0.456826163838367	23.3938881447175	1
40	ControlEffort	Control effort	lower	5156.76437009235	4790.79250577355	-7.63906731251148	0
41	StableTime	Stable time	lower	36.4	25.8	-41.0852713178294	0
41	PostScore	Post score	higher	0.640664456338093	0.646600740215265	-0.918075638947695	0
41	StableRadiusError	Radius error	lower	2.79768833180145	3.37948082195334	17.215439909365	1
41	InformationCoverage	Information coverage	higher	0.720238095238095	0.747439759036145	-3.63931186014603	0
41	CompositeValue	Composite value	higher	0.46713430362734	0.682618846753682	-31.5673298724637	0
41	ControlEffort	Control effort	lower	5058.02709443675	4368.58003595019	-15.7819486609591	0
42	StableTime	Stable time	lower	57.4	25.4	-125.984251968504	0
42	PostScore	Post score	higher	0.635906015274492	0.648777932583218	-1.98402514362262	0
42	StableRadiusError	Radius error	lower	2.76089964882335	3.24527549961634	14.9255695194523	1
42	InformationCoverage	Information coverage	higher	0.695028011204482	0.7668	-9.35993594099091	0
42	CompositeValue	Composite value	higher	0.38925648910317	0.513020294751339	-24.1245437879135	0
42	ControlEffort	Control effort	lower	6189.35470198659	4963.23640985738	-24.7040074434908	0
43	StableTime	Stable time	lower	36.4	35.2	-3.4090909090909	0
43	PostScore	Post score	higher	0.639609590729624	0.647522935950847	-1.22209496866736	0
43	StableRadiusError	Radius error	lower	2.25637436973571	3.12604047640289	27.8200526586877	1
43	InformationCoverage	Information coverage	higher	0.687576312576313	0.737878787878788	-6.81717324427797	0
43	CompositeValue	Composite value	higher	0.512075590789746	0.690623913080541	-25.8531914272093	0
43	ControlEffort	Control effort	lower	4568.50798692811	4121.35109673363	-10.8497645480599	0
44	StableTime	Stable time	lower	37	30.8	-20.1298701298701	0
44	PostScore	Post score	higher	0.649274533372432	0.637688223347541	1.81692394506967	1
44	StableRadiusError	Radius error	lower	2.02721316431921	2.40661984148827	15.7651271143193	1
44	InformationCoverage	Information coverage	higher	0.673713235294118	0.693681318681319	-2.87856726849155	0
44	CompositeValue	Composite value	higher	0.516593773750596	0.512952077581682	0.70994861470939	1
44	ControlEffort	Control effort	lower	4864.9794840962	3983.73674763583	-22.1210082966288	0
45	StableTime	Stable time	lower	34.2	32.2	-6.2111801242236	0
45	PostScore	Post score	higher	0.656866989343029	0.645397039641356	1.77719279717286	1
45	StableRadiusError	Radius error	lower	2.3772634634724	3.4114318239062	30.3147890333522	1
45	InformationCoverage	Information coverage	higher	0.691114457831325	0.69077380952381	0.049314016081562	1
45	CompositeValue	Composite value	higher	0.686042141209141	0.660449189139324	3.87508266959479	1
45	ControlEffort	Control effort	lower	4937.83784751296	4430.93290797262	-11.4401402609427	0
46	StableTime	Stable time	lower	39.2	39	-0.51282051282052	0
46	PostScore	Post score	higher	0.639020978970581	0.65238233965669	-2.04808742878288	0
46	StableRadiusError	Radius error	lower	2.42021628910977	3.24863625929618	25.5005455848077	1
46	InformationCoverage	Information coverage	higher	0.703416149068323	0.715082908163265	-1.63152537443652	0
46	CompositeValue	Composite value	higher	0.656460069488494	0.5	31.2920138976988	1
46	ControlEffort	Control effort	lower	4907.9940996654	4276.14701812912	-14.776084144383	0
47	StableTime	Stable time	lower	58.2	27.6	-110.869565217391	0
47	PostScore	Post score	higher	0.632484659579201	0.640729608248876	-1.28680625392173	0
47	StableRadiusError	Radius error	lower	2.41082981241189	3.59365474279466	32.914261804208	1
47	InformationCoverage	Information coverage	higher	0.713908450704225	0.752573529411765	-5.13771441546199	0
47	CompositeValue	Composite value	higher	0.385881304843942	0.535072228609628	-27.8823896641684	0
47	ControlEffort	Control effort	lower	5771.12716814324	4872.2482009509	-18.4489568289422	0
48	StableTime	Stable time	lower	56.8	21.8	-160.550458715596	0
48	PostScore	Post score	higher	0.638826415825643	0.648082323458431	-1.42819936569087	0
48	StableRadiusError	Radius error	lower	2.13451777092262	2.89334933398647	26.2267523022645	1
48	InformationCoverage	Information coverage	higher	0.693165969316597	0.738622194513716	-6.15419161985048	0
48	CompositeValue	Composite value	higher	0.39644660589218	0.712746634987941	-44.3776250309638	0
48	ControlEffort	Control effort	lower	4722.22264798975	4202.26024732679	-12.373398363267	0
49	StableTime	Stable time	lower	38.2	20.4	-87.2549019607843	0
49	PostScore	Post score	higher	0.631114436358988	0.642860199974029	-1.82711009571223	0
49	StableRadiusError	Radius error	lower	2.40372442518735	2.83324878948086	15.1601358090483	1
49	InformationCoverage	Information coverage	higher	0.66141975308642	0.699527252502781	-5.44760754924407	0
49	CompositeValue	Composite value	higher	0.412010701499209	0.714285714285714	-42.3185017901108	0
49	ControlEffort	Control effort	lower	5537.58163443461	4355.36740759572	-27.1438461145007	0
50	StableTime	Stable time	lower	65.6	30.8	-112.987012987013	0
50	PostScore	Post score	higher	0.650541544265404	0.628393406765946	3.52456554460751	1
50	StableRadiusError	Radius error	lower	1.87560598742104	2.74159571759415	31.5870689692006	1
50	InformationCoverage	Information coverage	higher	0.703751857355126	0.714433293978749	-1.49509222395505	0
50	CompositeValue	Composite value	higher	0.72932406111359	0.642857142857143	13.4504095065585	1
50	ControlEffort	Control effort	lower	4649.46277582553	4283.97110337574	-8.53160919227003	0
51	StableTime	Stable time	lower	21.8	22.8	4.3859649122807	1
51	PostScore	Post score	higher	0.633990820976772	0.637478074549235	-0.547038982466863	0
51	StableRadiusError	Radius error	lower	2.82057369569999	3.33636572369636	15.4596968891327	1
51	InformationCoverage	Information coverage	higher	0.694506726457399	0.736462093862816	-5.69688077024533	0
51	CompositeValue	Composite value	higher	0.535612072983622	0.567246619847291	-5.57685947466484	0
51	ControlEffort	Control effort	lower	4753.13577881743	4243.86586810232	-12.0001415347002	0
52	StableTime	Stable time	lower	49.6	24	-106.666666666667	0
52	PostScore	Post score	higher	0.626741854472198	0.644740961907079	-2.79168045747261	0
52	StableRadiusError	Radius error	lower	2.61702745111081	2.5304496067299	-3.42144116012647	0
52	InformationCoverage	Information coverage	higher	0.693393094289509	0.721057046979866	-3.83658308399134	0
52	CompositeValue	Composite value	higher	0.391507838512886	0.571428571428571	-31.4861282602449	0
52	ControlEffort	Control effort	lower	5611.24495009067	4593.96596045915	-22.1438077336091	0
53	StableTime	Stable time	lower	26.2	42.2	37.914691943128	1
53	PostScore	Post score	higher	0.642583770991037	0.634272115155634	1.31042428585461	1
53	StableRadiusError	Radius error	lower	1.94363535081414	3.47210697096992	44.0214438361271	1
53	InformationCoverage	Information coverage	higher	0.662068965517241	0.722812097812098	-8.40372380024098	0
53	CompositeValue	Composite value	higher	0.642857142857143	0.400864681610169	60.3676183880688	1
53	ControlEffort	Control effort	lower	4454.98980251755	4467.6504738127	0.283385447661194	1
54	StableTime	Stable time	lower	28.8	33.4	13.7724550898204	1
54	PostScore	Post score	higher	0.647753898368983	0.645861837185312	0.292951382902112	1
54	StableRadiusError	Radius error	lower	2.74962195623305	2.87879747451271	4.48713462559672	1
54	InformationCoverage	Information coverage	higher	0.719369894982497	0.71507793764988	0.600208327881364	1
54	CompositeValue	Composite value	higher	0.705301069055035	0.472894920977809	49.1454100620659	1
54	ControlEffort	Control effort	lower	5202.14391127446	4024.3347898335	-29.267175395457	0
55	StableTime	Stable time	lower	44.8	36.8	-21.7391304347826	0
55	PostScore	Post score	higher	0.627683205870783	0.635488739511138	-1.22827253341418	0
55	StableRadiusError	Radius error	lower	2.18077209305114	2.04984819532782	-6.38700456071498	0
55	InformationCoverage	Information coverage	higher	0.679054054054054	0.70184748427673	-3.24763295919835	0
55	CompositeValue	Composite value	higher	0.477298045571947	0.571428571428571	-16.4728420249093	0
55	ControlEffort	Control effort	lower	5268.67693669065	4504.35515672612	-16.9685061095419	0
56	StableTime	Stable time	lower	39	33.6	-16.0714285714286	0
56	PostScore	Post score	higher	0.647967990572465	0.652890599278676	-0.753971448149131	0
56	StableRadiusError	Radius error	lower	2.45394569481955	3.12478894370445	21.4684338997184	1
56	InformationCoverage	Information coverage	higher	0.723014888337469	0.729221635883905	-0.851146927218182	0
56	CompositeValue	Composite value	higher	0.717144093411053	0.5	43.4288186822107	1
56	ControlEffort	Control effort	lower	4825.4522144803	4269.14018434365	-13.0310087304425	0
57	StableTime	Stable time	lower	30.2	39.2	22.9591836734694	1
57	PostScore	Post score	higher	0.637634157699651	0.628982776968036	1.37545590251589	1
57	StableRadiusError	Radius error	lower	2.33839485756514	2.65050466703546	11.7754861310776	1
57	InformationCoverage	Information coverage	higher	0.669705882352941	0.698433420365535	-4.11313908741067	0
57	CompositeValue	Composite value	higher	0.564981023504623	0.469562577649147	20.3207091870877	1
57	ControlEffort	Control effort	lower	5147.54009586692	4236.05765743765	-21.5172339977218	0
58	StableTime	Stable time	lower	41.2	39.4	-4.56852791878172	0
58	PostScore	Post score	higher	0.658098142668294	0.650894383700179	1.10674775332419	1
58	StableRadiusError	Radius error	lower	1.91731247186412	2.69624602005918	28.8895576442228	1
58	InformationCoverage	Information coverage	higher	0.681761006289308	0.714241293532338	-4.5475230201822	0
58	CompositeValue	Composite value	higher	0.413493849549902	0.72827670284091	-43.2229744632887	0
58	ControlEffort	Control effort	lower	4717.97205094859	3933.55578048396	-19.9416587494818	0
59	StableTime	Stable time	lower	36.8	35.2	-4.54545454545455	0
59	PostScore	Post score	higher	0.632455700648665	0.635691906783573	-0.509084054771548	0
59	StableRadiusError	Radius error	lower	2.55311691014404	2.87063019896298	11.0607520583335	1
59	InformationCoverage	Information coverage	higher	0.700428396572827	0.720606060606061	-2.80009635448568	0
59	CompositeValue	Composite value	higher	0.500485941545449	0.757552721158421	-33.9338467717304	0
59	ControlEffort	Control effort	lower	4913.04650187787	4279.38806642523	-14.8072206964386	0
60	StableTime	Stable time	lower	36.8	35.8	-2.79329608938547	0
60	PostScore	Post score	higher	0.645731404663004	0.642873764194566	0.444510357646612	1
60	StableRadiusError	Radius error	lower	2.93166021549421	3.25701833437935	9.98944695677121	1
60	InformationCoverage	Information coverage	higher	0.72062423500612	0.744525547445255	-3.21027431780546	0
60	CompositeValue	Composite value	higher	0.706973902938782	0.686264852164327	3.01764700744083	1
60	ControlEffort	Control effort	lower	5229.65059669664	4316.83632979593	-21.145445348489	0
61	StableTime	Stable time	lower	35.8	34	-5.29411764705884	0
61	PostScore	Post score	higher	0.638930492315117	0.641453235636741	-0.39328561794838	0
61	StableRadiusError	Radius error	lower	2.51544152281281	2.78198551333641	9.58107039903098	1
61	InformationCoverage	Information coverage	higher	0.719890510948905	0.688026474127557	4.63122249209273	1
61	CompositeValue	Composite value	higher	0.672491079667379	0.435564140939001	54.3954188280067	1
61	ControlEffort	Control effort	lower	4781.99957533004	4108.56165982386	-16.3910869852943	0
62	StableTime	Stable time	lower	40.8	24.8	-64.5161290322581	0
62	PostScore	Post score	higher	0.626446738871266	0.649732942127864	-3.58396531047603	0
62	StableRadiusError	Radius error	lower	2.1980808083165	2.74084977725124	19.8029448180513	1
62	InformationCoverage	Information coverage	higher	0.679109159347553	0.743859649122807	-8.70466489903174	0
62	CompositeValue	Composite value	higher	0.438409868523786	0.609199383077433	-28.0350767413595	0
62	ControlEffort	Control effort	lower	5210.02884456508	4716.92319386981	-10.4539681997815	0
63	StableTime	Stable time	lower	31	30.6	-1.30718954248366	0
63	PostScore	Post score	higher	0.647735755108051	0.621055961341643	4.29587596402298	1
63	StableRadiusError	Radius error	lower	2.48742257140986	2.78356077073609	10.6388264427195	1
63	InformationCoverage	Information coverage	higher	0.70951536643026	0.697450248756219	1.72988936423167	1
63	CompositeValue	Composite value	higher	0.69859572322528	0.450104232080605	55.2075438162455	1
63	ControlEffort	Control effort	lower	4631.07557807457	4200.05692813638	-10.2622097107966	0
64	StableTime	Stable time	lower	34.8	35.6	2.24719101123595	1
64	PostScore	Post score	higher	0.637192714230624	0.650952902582184	-2.11385313698989	0
64	StableRadiusError	Radius error	lower	2.19670255497154	3.1519124585343	30.3057244174523	1
64	InformationCoverage	Information coverage	higher	0.706166868198307	0.714914945321993	-1.22365285282231	0
64	CompositeValue	Composite value	higher	0.666467865137291	0.455315836921997	46.3748482026701	1
64	ControlEffort	Control effort	lower	4827.69041388379	4202.16658016899	-14.8857457642636	0
65	StableTime	Stable time	lower	41	25.6	-60.15625	0
65	PostScore	Post score	higher	0.633079559658795	0.655102661803578	-3.36177876062227	0
65	StableRadiusError	Radius error	lower	2.23594225017846	3.17584928628416	29.5954546761701	1
65	InformationCoverage	Information coverage	higher	0.677292713567839	0.728641456582633	-7.04718933446666	0
65	CompositeValue	Composite value	higher	0.411903322547675	0.592456696781366	-30.4753706413619	0
65	ControlEffort	Control effort	lower	5333.79003777677	4762.62750322456	-11.9925930416666	0
66	StableTime	Stable time	lower	20.4	19.6	-4.08163265306123	0
66	PostScore	Post score	higher	0.640488247090273	0.635314648891014	0.814336362035688	1
66	StableRadiusError	Radius error	lower	2.53617545656528	3.43299065731103	26.1234384321979	1
66	InformationCoverage	Information coverage	higher	0.665878754171301	0.737859712230216	-9.75537176861825	0
66	CompositeValue	Composite value	higher	0.638518523776459	0.459117873917929	39.0750741912085	1
66	ControlEffort	Control effort	lower	4620.76029496081	4454.34563861507	-3.73600680879084	0
67	StableTime	Stable time	lower	37	34.6	-6.93641618497109	0
67	PostScore	Post score	higher	0.636012336761474	0.652357513528285	-2.50555507185132	0
67	StableRadiusError	Radius error	lower	2.86732736319313	2.90518006448161	1.3029382154747	1
67	InformationCoverage	Information coverage	higher	0.715686274509804	0.72258064516129	-0.954131652661057	0
67	CompositeValue	Composite value	higher	0.609470608271469	0.707124751795332	-13.8100304473753	0
67	ControlEffort	Control effort	lower	5396.37577650772	4409.11767109731	-22.3912850383216	0
68	StableTime	Stable time	lower	37.8	25	-51.2	0
68	PostScore	Post score	higher	0.631114333198391	0.64898736941205	-2.75398829870157	0
68	StableRadiusError	Radius error	lower	2.41262406379704	2.49153815666777	3.16728413970076	1
68	InformationCoverage	Information coverage	higher	0.686114532019704	0.721518987341772	-4.90693328147956	0
68	CompositeValue	Composite value	higher	0.514850256228057	0.571428571428571	-9.90120516009	0
68	ControlEffort	Control effort	lower	5118.92453924528	4378.46037842148	-16.9115190461255	0
69	StableTime	Stable time	lower	34	20.6	-65.0485436893204	0
69	PostScore	Post score	higher	0.633835787114705	0.639817190208644	-0.934861267479949	0
69	StableRadiusError	Radius error	lower	2.41049553505538	3.3761609507328	28.6024697805898	1
69	InformationCoverage	Information coverage	higher	0.693742478941035	0.737330037082818	-5.91153973792167	0
69	CompositeValue	Composite value	higher	0.336364505021824	0.596179545598512	-43.5799990950472	0
69	ControlEffort	Control effort	lower	5128.01481764264	4167.59390059646	-23.0449736695491	0
70	StableTime	Stable time	lower	37	47.8	22.5941422594142	1
70	PostScore	Post score	higher	0.641353482624012	0.651245124065049	-1.51888145884205	0
70	StableRadiusError	Radius error	lower	2.62907829316774	2.7417641605267	4.10997667054332	1
70	InformationCoverage	Information coverage	higher	0.680453431372549	0.729822834645669	-6.76457366493463	0
70	CompositeValue	Composite value	higher	0.477248619224519	0.660565492079778	-27.751506103973	0
70	ControlEffort	Control effort	lower	5243.91102466553	4413.67410048474	-18.8105624765004	0
71	StableTime	Stable time	lower	101	26.2	-285.496183206107	0
71	PostScore	Post score	higher	0.672624229092607	0.636809415000699	5.62410247842653	1
71	StableRadiusError	Radius error	lower	1.9196255724811	2.25116058917944	14.7272930368415	1
71	InformationCoverage	Information coverage	higher	0.707409274193548	0.714770797962649	-1.02991389548693	0
71	CompositeValue	Composite value	higher	0.502458518897267	0.570553837721291	-11.9349506255163	0
71	ControlEffort	Control effort	lower	6610.46913451034	4671.70265846631	-41.5002113315259	0
72	StableTime	Stable time	lower	56.2	43.2	-30.0925925925926	0
72	PostScore	Post score	higher	0.639465816305735	0.643525910298006	-0.630913833817745	0
72	StableRadiusError	Radius error	lower	1.44008614983217	2.07902966993629	30.7327754549889	1
72	InformationCoverage	Information coverage	higher	0.635590277777778	0.705988745980707	-9.97161337255274	0
72	CompositeValue	Composite value	higher	0.395079848488003	0.625891685349034	-36.877281207581	0
72	ControlEffort	Control effort	lower	5476.47408177245	4581.58267611357	-19.5323640087181	0
73	StableTime	Stable time	lower	29.8	19.4	-53.6082474226804	0
73	PostScore	Post score	higher	0.631154678721843	0.643524103987032	-1.92213860965778	0
73	StableRadiusError	Radius error	lower	2.30433976682889	3.15759509653339	27.022316149441	1
73	InformationCoverage	Information coverage	higher	0.68412558685446	0.720224056603774	-5.01211663486169	0
73	CompositeValue	Composite value	higher	0.461193610532283	0.637385194425437	-27.642873639696	0
73	ControlEffort	Control effort	lower	4677.29282027909	4429.47064565048	-5.5948485598829	0
74	StableTime	Stable time	lower	35.6	23.8	-49.5798319327731	0
74	PostScore	Post score	higher	0.656556364249903	0.651312643335528	0.805100433414121	1
74	StableRadiusError	Radius error	lower	1.80514186607032	2.24094796757965	19.4473993958916	1
74	InformationCoverage	Information coverage	higher	0.676336573511543	0.694160997732426	-2.56776515521748	0
74	CompositeValue	Composite value	higher	0.64194615912807	0.607681815111599	5.63853371359783	1
74	ControlEffort	Control effort	lower	4689.42631053723	3945.78373355259	-18.8465112940973	0
75	StableTime	Stable time	lower	38.6	23.8	-62.1848739495798	0
75	PostScore	Post score	higher	0.64004635202081	0.644821854405556	-0.740592514369564	0
75	StableRadiusError	Radius error	lower	2.20606400719549	2.54079108209087	13.1741282175755	1
75	InformationCoverage	Information coverage	higher	0.683941831683168	0.70484375	-2.96546834909604	0
75	CompositeValue	Composite value	higher	0.506038409478271	0.601809088741883	-15.9137974243337	0
75	ControlEffort	Control effort	lower	4607.54500558956	4110.33108776589	-12.0966877657032	0
76	StableTime	Stable time	lower	59.8	56.4	-6.02836879432624	0
76	PostScore	Post score	higher	0.645664157151119	0.649440465933037	-0.581471124761567	0
76	StableRadiusError	Radius error	lower	2.27146143988263	3.68693538019539	38.3916123921257	1
76	InformationCoverage	Information coverage	higher	0.71741452991453	0.738395765472313	-2.84146206395999	0
76	CompositeValue	Composite value	higher	0.718295989396006	0.571428571428571	25.701798144301	1
76	ControlEffort	Control effort	lower	6036.83895914401	5079.04339181377	-18.8577945381208	0
77	StableTime	Stable time	lower	34.8	38.8	10.3092783505155	1
77	PostScore	Post score	higher	0.640789052092464	0.663728989537789	-3.45622050670117	0
77	StableRadiusError	Radius error	lower	2.20353495474689	3.33230479018053	33.8735471845147	1
77	InformationCoverage	Information coverage	higher	0.680471584038694	0.75092936802974	-9.38274450177786	0
77	CompositeValue	Composite value	higher	0.490520395159602	0.69020643422181	-28.9313499789884	0
77	ControlEffort	Control effort	lower	4635.70302448741	4225.56669212149	-9.70606695501012	0
78	StableTime	Stable time	lower	42.6	24	-77.5	0
78	PostScore	Post score	higher	0.649855371843219	0.652997951944221	-0.481254204801972	0
78	StableRadiusError	Radius error	lower	1.89360014710151	2.41276834823393	21.5175319882007	1
78	InformationCoverage	Information coverage	higher	0.65878807106599	0.703603859250851	-6.36946309995774	0
78	CompositeValue	Composite value	higher	0.558307831323928	0.714285714285714	-21.8369036146501	0
78	ControlEffort	Control effort	lower	5505.64020151989	4402.19492166865	-25.065797845975	0
79	StableTime	Stable time	lower	36.6	35.6	-2.80898876404494	0
79	PostScore	Post score	higher	0.634199834861169	0.656723276928954	-3.42967013033426	0
79	StableRadiusError	Radius error	lower	1.90660764327258	2.92799834336811	34.8835818984997	1
79	InformationCoverage	Information coverage	higher	0.673288508557457	0.729607721046077	-7.7191086201599	0
79	CompositeValue	Composite value	higher	0.451422594113619	0.62902912174084	-28.2350246576333	0
79	ControlEffort	Control effort	lower	4900.93186700314	4309.35861684425	-13.7276403000337	0
80	StableTime	Stable time	lower	35.4	30	-18	0
80	PostScore	Post score	higher	0.65672352832572	0.629836501940886	4.26888983124656	1
80	StableRadiusError	Radius error	lower	2.74669800489578	2.65888415855045	-3.30265784851653	0
80	InformationCoverage	Information coverage	higher	0.724817961165049	0.690644171779141	4.94810363748872	1
80	CompositeValue	Composite value	higher	0.690380556797096	0.408328583236462	69.0747562477884	1
80	ControlEffort	Control effort	lower	4887.43942764631	3924.08518056199	-24.549779190735	0
81	StableTime	Stable time	lower	33.4	19	-75.7894736842105	0
81	PostScore	Post score	higher	0.64638926900461	0.632033046543947	2.2714354161013	1
81	StableRadiusError	Radius error	lower	2.57165709599356	2.40080903914826	-7.11627014308109	0
81	InformationCoverage	Information coverage	higher	0.692595923261391	0.692190949227373	0.0585061151796003	1
81	CompositeValue	Composite value	higher	0.614261411310298	0.491672065086104	24.9331525887535	1
81	ControlEffort	Control effort	lower	4936.81622259944	4208.02114556684	-17.3191876138832	0
82	StableTime	Stable time	lower	63	54.4	-15.8088235294118	0
82	PostScore	Post score	higher	0.633930188177793	0.659064581137511	-3.81364644362133	0
82	StableRadiusError	Radius error	lower	1.42730356180198	2.80794076436342	49.1690287802222	1
82	InformationCoverage	Information coverage	higher	0.621537900874636	0.715179968701095	-13.0934970111833	0
82	CompositeValue	Composite value	higher	0.486754319042857	0.617968063346443	-21.2330947319562	0
82	ControlEffort	Control effort	lower	5554.22125533936	4666.01552288375	-19.035636038919	0
83	StableTime	Stable time	lower	27.6	31.4	12.1019108280255	1
83	PostScore	Post score	higher	0.638057679897838	0.634998909043164	0.481697025162283	1
83	StableRadiusError	Radius error	lower	2.6810770998711	2.46823062350075	-8.62344362571993	0
83	InformationCoverage	Information coverage	higher	0.712630359212051	0.695645734597156	2.44156238875385	1
83	CompositeValue	Composite value	higher	0.673304060104344	0.494319399594719	36.2083018907147	1
83	ControlEffort	Control effort	lower	5011.19754129796	4057.78140391066	-23.4959955326438	0
84	StableTime	Stable time	lower	33.4	37.2	10.2150537634409	1
84	PostScore	Post score	higher	0.624584254912511	0.613891835846135	1.74174316093291	1
84	StableRadiusError	Radius error	lower	1.86150687055973	3.45882982938749	46.1810218373947	1
84	InformationCoverage	Information coverage	higher	0.652428057553957	0.68213828425096	-4.35545510095913	0
84	CompositeValue	Composite value	higher	0.643288312606198	0.48345161071834	33.0615719017594	1
84	ControlEffort	Control effort	lower	4566.51833184145	4312.9563039849	-5.87907713375804	0
85	StableTime	Stable time	lower	38.6	21.2	-82.0754716981132	0
85	PostScore	Post score	higher	0.634783521525697	0.635598087607362	-0.128157415440153	0
85	StableRadiusError	Radius error	lower	2.191688825692	2.83865085742884	22.7911801849008	1
85	InformationCoverage	Information coverage	higher	0.687809405940594	0.721508828250401	-4.67068745250499	0
85	CompositeValue	Composite value	higher	0.532983500580951	0.598831911363505	-10.9961425790788	0
85	ControlEffort	Control effort	lower	5244.03274256696	4484.28207616451	-16.9425262170903	0
86	StableTime	Stable time	lower	25.6	20.6	-24.2718446601942	0
86	PostScore	Post score	higher	0.644350679408658	0.646125740803258	-0.27472383198883	0
86	StableRadiusError	Radius error	lower	2.4638654907729	3.04584756978852	19.1073934489777	1
86	InformationCoverage	Information coverage	higher	0.7053264604811	0.724143206854345	-2.59848413892948	0
86	CompositeValue	Composite value	higher	0.574792883742983	0.5	14.9585767485967	1
86	ControlEffort	Control effort	lower	4713.08663027385	4074.21364858823	-15.6808905175357	0
87	StableTime	Stable time	lower	40.2	56.8	29.2253521126761	1
87	PostScore	Post score	higher	0.631844798125783	0.635826511835739	-0.626226436903439	0
87	StableRadiusError	Radius error	lower	2.29736908650572	2.07170448537597	-10.892702251827	0
87	InformationCoverage	Information coverage	higher	0.684375	0.699706314243759	-2.19110703043023	0
87	CompositeValue	Composite value	higher	0.692982941190465	0.571428571428571	21.2720147083313	1
87	ControlEffort	Control effort	lower	5398.75501437795	4393.10013587441	-22.8916903188999	0
88	StableTime	Stable time	lower	32.8	18.8	-74.468085106383	0
88	PostScore	Post score	higher	0.635177751209761	0.644064572209601	-1.37980279979575	0
88	StableRadiusError	Radius error	lower	2.59433866391323	3.0259222882027	14.2628786592472	1
88	InformationCoverage	Information coverage	higher	0.695041816009558	0.72986276849642	-4.77089036321119	0
88	CompositeValue	Composite value	higher	0.396256353928985	0.531375353142633	-25.4281645572258	0
88	ControlEffort	Control effort	lower	5230.2538345889	4139.31788651675	-26.3554522262164	0
89	StableTime	Stable time	lower	44.4	56	20.7142857142857	1
89	PostScore	Post score	higher	0.633887204134753	0.641635773796268	-1.20762743879923	0
89	StableRadiusError	Radius error	lower	2.09459053389595	2.30837073819406	9.26108621812458	1
89	InformationCoverage	Information coverage	higher	0.685333761232349	0.713930348258706	-4.00551497721103	0
89	CompositeValue	Composite value	higher	0.544940127009315	0.555185691407552	-1.84543019692409	0
89	ControlEffort	Control effort	lower	5278.80837693714	4522.4846712608	-16.7236322653029	0
90	StableTime	Stable time	lower	44.8	25.2	-77.7777777777778	0
90	PostScore	Post score	higher	0.634194017191524	0.643786263260198	-1.48997370961259	0
90	StableRadiusError	Radius error	lower	2.22623026090345	2.81569125644376	20.9348590400781	1
90	InformationCoverage	Information coverage	higher	0.69047619047619	0.735247208931419	-6.08924697861792	0
90	CompositeValue	Composite value	higher	0.46411678440405	0.548866946232838	-15.4409301581144	0
90	ControlEffort	Control effort	lower	5249.94412172657	4698.51646539718	-11.7362078092192	0
91	StableTime	Stable time	lower	56.8	75.8	25.065963060686	1
91	PostScore	Post score	higher	0.634511690757828	0.651969706948109	-2.67773425731727	0
91	StableRadiusError	Radius error	lower	2.46783345400359	3.12043871965306	20.9138946244721	1
91	InformationCoverage	Information coverage	higher	0.701882845188284	0.730908360128617	-3.97115651204555	0
91	CompositeValue	Composite value	higher	0.613468089694613	0.495397761764416	23.8334399230381	1
91	ControlEffort	Control effort	lower	5728.61656571613	4701.14279618999	-21.8558298284164	0
92	StableTime	Stable time	lower	43	62	30.6451612903226	1
92	PostScore	Post score	higher	0.627205145596707	0.661122261894272	-5.13023358196781	0
92	StableRadiusError	Radius error	lower	2.34973414658948	2.53242524249077	7.21407656328711	1
92	InformationCoverage	Information coverage	higher	0.677321882951654	0.728341584158416	-7.0049139464849	0
92	CompositeValue	Composite value	higher	0.737892480750917	0.557475586908189	32.3631918741655	1
92	ControlEffort	Control effort	lower	5266.15515028919	4523.75816389524	-16.4110670707184	0
93	StableTime	Stable time	lower	75.4	70	-7.71428571428572	0
93	PostScore	Post score	higher	0.657379428194205	0.638349943549211	2.98104273953417	1
93	StableRadiusError	Radius error	lower	2.28097883783201	2.74937476966684	17.0364526874446	1
93	InformationCoverage	Information coverage	higher	0.714543269230769	0.74343152866242	-3.88579960869117	0
93	CompositeValue	Composite value	higher	0.474318603918159	0.429972990220878	10.3135812494873	1
93	ControlEffort	Control effort	lower	6692.5751702214	4784.25030471119	-39.8876468405308	0
94	StableTime	Stable time	lower	40.2	36.4	-10.4395604395605	0
94	PostScore	Post score	higher	0.632660985408308	0.640358707610453	-1.20209534291639	0
94	StableRadiusError	Radius error	lower	2.33216158606085	2.45678975859894	5.07280576621942	1
94	InformationCoverage	Information coverage	higher	0.69	0.725035663338088	-4.83226758484998	0
94	CompositeValue	Composite value	higher	0.663073242943085	0.617938557858793	7.30407327885271	1
94	ControlEffort	Control effort	lower	5287.8622848641	4533.47247394553	-16.6404409700104	0
95	StableTime	Stable time	lower	32.8	23	-42.6086956521739	0
95	PostScore	Post score	higher	0.64531048704126	0.641584666171983	0.580721620344737	1
95	StableRadiusError	Radius error	lower	2.32336346240595	2.90192370162957	19.9371278748207	1
95	InformationCoverage	Information coverage	higher	0.67741935483871	0.708889563106796	-4.43936685005833	0
95	CompositeValue	Composite value	higher	0.639831560917711	0.475892270183233	34.4488240314045	1
95	ControlEffort	Control effort	lower	4965.42645052042	4247.9471246762	-16.8900248705171	0
96	StableTime	Stable time	lower	29.6	19.6	-51.0204081632653	0
96	PostScore	Post score	higher	0.643588294358644	0.643893018480489	-0.0473252719161523	0
96	StableRadiusError	Radius error	lower	2.31593988126563	3.46917712216294	33.2423857383878	1
96	InformationCoverage	Information coverage	higher	0.686840562719812	0.724667774086379	-5.21993839373591	0
96	CompositeValue	Composite value	higher	0.513507363565944	0.703773034562282	-27.0350896741412	0
96	ControlEffort	Control effort	lower	4787.47436467536	4345.15466863621	-10.1796076266711	0
97	StableTime	Stable time	lower	44.6	51.2	12.890625	1
97	PostScore	Post score	higher	0.627713342685034	0.638760295809121	-1.7294364093331	0
97	StableRadiusError	Radius error	lower	2.07378734485975	2.53418066076214	18.1673439084619	1
97	InformationCoverage	Information coverage	higher	0.672718508997429	0.734375	-8.39577749822239	0
97	CompositeValue	Composite value	higher	0.46781512064635	0.586113672669867	-20.1835509969667	0
97	ControlEffort	Control effort	lower	5360.55522243599	4657.29117543923	-15.1002808393322	0
98	StableTime	Stable time	lower	34.4	21	-63.8095238095238	0
98	PostScore	Post score	higher	0.631448741297713	0.629860199732021	0.252205420562719	1
98	StableRadiusError	Radius error	lower	2.43704573534082	2.41399001862672	-0.955087491505847	0
98	InformationCoverage	Information coverage	higher	0.696170084439083	0.691599732262383	0.660837759689357	1
98	CompositeValue	Composite value	higher	0.635980804709298	0.485286308883026	31.0526988023056	1
98	ControlEffort	Control effort	lower	5465.50715337852	4319.53606338714	-26.5299576893166	0
99	StableTime	Stable time	lower	81.6	83.4	2.15827338129496	1
99	PostScore	Post score	higher	0.616564415508764	0.62943913979692	-2.04542798090214	0
99	StableRadiusError	Radius error	lower	2.31018547665889	2.04709956444279	-12.8516422349838	0
99	InformationCoverage	Information coverage	higher	0.686762225969646	0.705693493150685	-2.68264726326402	0
99	CompositeValue	Composite value	higher	0.463282907170806	0.705506241331484	-34.3332659543218	0
99	ControlEffort	Control effort	lower	6823.27387726965	4799.60045918492	-42.1633724576399	0
100	StableTime	Stable time	lower	33.6	20.4	-64.7058823529412	0
100	PostScore	Post score	higher	0.649960998125004	0.616263110643363	5.46810070238689	1
100	StableRadiusError	Radius error	lower	2.74258384581809	2.59991405263765	-5.48748113560519	0
100	InformationCoverage	Information coverage	higher	0.722088835534214	0.673665183537264	7.18808885783414	1
100	CompositeValue	Composite value	higher	0.540757497562876	0.428571428571429	26.1767494313379	1
100	ControlEffort	Control effort	lower	5269.52399079739	3886.86092677503	-35.5727434058098	0
