# Supplementary material for: Wolf-Pack-Inspired Distributed Encirclement for UAV–USV Systems via Visual Connectivity Preservation
Source: Biomimetics (Basel). 2026 Jul 21;11(7):513. doi: 10.3390/biomimetics11070513 (PMC13406351; doi:10.3390/biomimetics11070513)
Supplement: Supplementary file 1 [file biomimetics-11-00513-s001.zip › S6_HeterogeneousRoleComplementarity.csv]

Seed	Platform	Role	TimeShare
1	UAV	Leader	0.0389210019267823
1	USV	Leader	0.176647398843931
1	UAV	Relay	0.666666666666667
1	USV	Relay	0
1	UAV	Encircle	0.277456647398844
1	USV	Encircle	0.781040462427746
2	UAV	Leader	0.0173948220064725
2	USV	Leader	0.189563106796116
2	UAV	Relay	0.662621359223301
2	USV	Relay	0
2	UAV	Encircle	0.291666666666667
2	USV	Encircle	0.766504854368932
3	UAV	Leader	0.0403800475059382
3	USV	Leader	0.175771971496437
3	UAV	Relay	0.666666666666667
3	USV	Relay	0
3	UAV	Encircle	0.265637371338084
3	USV	Encircle	0.769596199524941
4	UAV	Leader	0.0645032051282051
4	USV	Leader	0.161298076923077
4	UAV	Relay	0.665064102564103
4	USV	Relay	0
4	UAV	Encircle	0.263221153846154
4	USV	Encircle	0.810817307692308
5	UAV	Leader	0.0414201183431953
5	USV	Leader	0.175147928994083
5	UAV	Relay	0.666666666666667
5	USV	Relay	0
5	UAV	Encircle	0.272189349112426
5	USV	Encircle	0.773491124260355
6	UAV	Leader	0.0263605442176871
6	USV	Leader	0.184183673469388
6	UAV	Relay	0.665816326530612
6	USV	Relay	0
6	UAV	Encircle	0.27891156462585
6	USV	Encircle	0.753826530612245
7	UAV	Leader	0
7	USV	Leader	0.2
7	UAV	Relay	0.666666666666667
7	USV	Relay	0
7	UAV	Encircle	0.316637881404721
7	USV	Encircle	0.779965457685665
8	UAV	Leader	0.0840236686390533
8	USV	Leader	0.149585798816568
8	UAV	Relay	0.666666666666667
8	USV	Relay	0
8	UAV	Encircle	0.235108481262327
8	USV	Encircle	0.806153846153846
9	UAV	Leader	0.0139949109414758
9	USV	Leader	0.191603053435114
9	UAV	Relay	0.660729431721798
9	USV	Relay	0
9	UAV	Encircle	0.293893129770992
9	USV	Encircle	0.75852417302799
10	UAV	Leader	0.0396825396825397
10	USV	Leader	0.176190476190476
10	UAV	Relay	0.666666666666667
10	USV	Relay	0
10	UAV	Encircle	0.274603174603175
10	USV	Encircle	0.772380952380952
11	UAV	Leader	0.0140679953106682
11	USV	Leader	0.191559202813599
11	UAV	Relay	0.666666666666667
11	USV	Relay	0
11	UAV	Encircle	0.30168034388433
11	USV	Encircle	0.778429073856975
12	UAV	Leader	0.0234806629834254
12	USV	Leader	0.185911602209945
12	UAV	Relay	0.666666666666667
12	USV	Relay	0
12	UAV	Encircle	0.274861878453039
12	USV	Encircle	0.747790055248619
13	UAV	Leader	0.0137741046831956
13	USV	Leader	0.191735537190083
13	UAV	Relay	0.666666666666667
13	USV	Relay	0
13	UAV	Encircle	0.292798110979929
13	USV	Encircle	0.754191263282172
14	UAV	Leader	0.0341005967604433
14	USV	Leader	0.179539641943734
14	UAV	Relay	0.66538789428815
14	USV	Relay	0
14	UAV	Encircle	0.275788576300085
14	USV	Encircle	0.758567774936061
15	UAV	Leader	0
15	USV	Leader	0.2
15	UAV	Relay	0.666666666666667
15	USV	Relay	0
15	UAV	Encircle	0.324470704086657
15	USV	Encircle	0.778729689807977
16	UAV	Leader	0.0634725634725635
16	USV	Leader	0.161670761670762
16	UAV	Relay	0.665028665028665
16	USV	Relay	0
16	UAV	Encircle	0.255937755937756
16	USV	Encircle	0.802702702702703
17	UAV	Leader	0.0365461847389558
17	USV	Leader	0.178072289156626
17	UAV	Relay	0.666666666666667
17	USV	Relay	0
17	UAV	Encircle	0.279518072289157
17	USV	Encircle	0.784578313253012
18	UAV	Leader	0.0155993431855501
18	USV	Leader	0.19064039408867
18	UAV	Relay	0.665024630541872
18	USV	Relay	0
18	UAV	Encircle	0.295566502463054
18	USV	Encircle	0.764778325123153
19	UAV	Leader	0.0358726320032245
19	USV	Leader	0.178476420798065
19	UAV	Relay	0.666666666666667
19	USV	Relay	0
19	UAV	Encircle	0.28254735993551
19	USV	Encircle	0.785247883917775
20	UAV	Leader	0.0300782859497322
20	USV	Leader	0.181953028430161
20	UAV	Relay	0.666254635352287
20	USV	Relay	0
20	UAV	Encircle	0.283889575607746
20	USV	Encircle	0.768108776266996
21	UAV	Leader	0
21	USV	Leader	0.2
21	UAV	Relay	0.666666666666667
21	USV	Relay	0
21	UAV	Encircle	0.328828828828829
21	USV	Encircle	0.77957957957958
22	UAV	Leader	0.0313865713150576
22	USV	Leader	0.181168057210965
22	UAV	Relay	0.666666666666667
22	USV	Relay	0
22	UAV	Encircle	0.278903456495828
22	USV	Encircle	0.772586412395709
23	UAV	Leader	0.0150040551500406
23	USV	Leader	0.190997566909976
23	UAV	Relay	0.666666666666667
23	USV	Relay	0
23	UAV	Encircle	0.293998377939984
23	USV	Encircle	0.772749391727494
24	UAV	Leader	0.0725388601036269
24	USV	Leader	0.156476683937824
24	UAV	Relay	0.663788140472078
24	USV	Relay	0
24	UAV	Encircle	0.252734599884859
24	USV	Encircle	0.812780656303972
25	UAV	Leader	0.0941224825318537
25	USV	Leader	0.143526510480888
25	UAV	Relay	0.666666666666667
25	USV	Relay	0
25	UAV	Encircle	0.228935470612413
25	USV	Encircle	0.815289765721332
26	UAV	Leader	0.0760517799352751
26	USV	Leader	0.154368932038835
26	UAV	Relay	0.657497303128371
26	USV	Relay	0
26	UAV	Encircle	0.250809061488673
26	USV	Encircle	0.818122977346278
27	UAV	Leader	0.026984126984127
27	USV	Leader	0.183809523809524
27	UAV	Relay	0.666269841269841
27	USV	Relay	0
27	UAV	Encircle	0.286111111111111
27	USV	Encircle	0.773571428571429
28	UAV	Leader	0.013047138047138
28	USV	Leader	0.192171717171717
28	UAV	Relay	0.664983164983165
28	USV	Relay	0
28	UAV	Encircle	0.293350168350168
28	USV	Encircle	0.757575757575758
29	UAV	Leader	0
29	USV	Leader	0.2
29	UAV	Relay	0.666666666666667
29	USV	Relay	0
29	UAV	Encircle	0.308851224105461
29	USV	Encircle	0.755367231638418
30	UAV	Leader	0
30	USV	Leader	0.2
30	UAV	Relay	0.661684105630294
30	USV	Relay	0
30	UAV	Encircle	0.322869955156951
30	USV	Encircle	0.77847533632287
31	UAV	Leader	0.0129342202512934
31	USV	Leader	0.192239467849224
31	UAV	Relay	0.666666666666667
31	USV	Relay	0
31	UAV	Encircle	0.305617147080562
31	USV	Encircle	0.760753880266075
32	UAV	Leader	0.0180478821362799
32	USV	Leader	0.189171270718232
32	UAV	Relay	0.664088397790055
32	USV	Relay	0
32	UAV	Encircle	0.299447513812155
32	USV	Encircle	0.771049723756906
33	UAV	Leader	0.0179166666666667
33	USV	Leader	0.18925
33	UAV	Relay	0.665833333333333
33	USV	Relay	0
33	UAV	Encircle	0.2825
33	USV	Encircle	0.755
34	UAV	Leader	0
34	USV	Leader	0.2
34	UAV	Relay	0.666666666666667
34	USV	Relay	0
34	UAV	Encircle	0.326936744847193
34	USV	Encircle	0.768017057569296
35	UAV	Leader	0.079589216944801
35	USV	Leader	0.152246469833119
35	UAV	Relay	0.666666666666667
35	USV	Relay	0
35	UAV	Encircle	0.244758237056055
35	USV	Encircle	0.814377406931964
36	UAV	Leader	0.06375
36	USV	Leader	0.16175
36	UAV	Relay	0.666666666666667
36	USV	Relay	0
36	UAV	Encircle	0.260416666666667
36	USV	Encircle	0.80275
37	UAV	Leader	0.0157766990291262
37	USV	Leader	0.190533980582524
37	UAV	Relay	0.660598705501618
37	USV	Relay	0
37	UAV	Encircle	0.292071197411003
37	USV	Encircle	0.766019417475728
38	UAV	Leader	0
38	USV	Leader	0.2
38	UAV	Relay	0.666666666666667
38	USV	Relay	0
38	UAV	Encircle	0.324418028727093
38	USV	Encircle	0.779494799405646
39	UAV	Leader	0.0166204986149584
39	USV	Leader	0.190027700831025
39	UAV	Relay	0.666666666666667
39	USV	Relay	0
39	UAV	Encircle	0.292705447830102
39	USV	Encircle	0.767590027700831
40	UAV	Leader	0.0113141862489121
40	USV	Leader	0.193211488250653
40	UAV	Relay	0.666666666666667
40	USV	Relay	0
40	UAV	Encircle	0.310704960835509
40	USV	Encircle	0.771801566579635
41	UAV	Leader	0.0154660154660155
41	USV	Leader	0.190720390720391
41	UAV	Relay	0.666666666666667
41	USV	Relay	0
41	UAV	Encircle	0.285714285714286
41	USV	Encircle	0.762148962148962
42	UAV	Leader	0
42	USV	Leader	0.2
42	UAV	Relay	0.665266106442577
42	USV	Relay	0
42	UAV	Encircle	0.302987861811391
42	USV	Encircle	0.743977591036415
43	UAV	Leader	0.0325600325600326
43	USV	Leader	0.18046398046398
43	UAV	Relay	0.664224664224664
43	USV	Relay	0
43	UAV	Encircle	0.281644281644282
43	USV	Encircle	0.778510378510379
44	UAV	Leader	0.0359477124183007
44	USV	Leader	0.17843137254902
44	UAV	Relay	0.664624183006536
44	USV	Relay	0
44	UAV	Encircle	0.279820261437908
44	USV	Encircle	0.774019607843137
45	UAV	Leader	0.0188755020080321
45	USV	Leader	0.188674698795181
45	UAV	Relay	0.666666666666667
45	USV	Relay	0
45	UAV	Encircle	0.291967871485944
45	USV	Encircle	0.752530120481928
46	UAV	Leader	0.0269151138716356
46	USV	Leader	0.183850931677019
46	UAV	Relay	0.666666666666667
46	USV	Relay	0
46	UAV	Encircle	0.28944099378882
46	USV	Encircle	0.777391304347826
47	UAV	Leader	0.00938967136150235
47	USV	Leader	0.194366197183099
47	UAV	Relay	0.665727699530516
47	USV	Relay	0
47	UAV	Encircle	0.305164319248826
47	USV	Encircle	0.763098591549296
48	UAV	Leader	0.0106927010692701
48	USV	Leader	0.193584379358438
48	UAV	Relay	0.666666666666667
48	USV	Relay	0
48	UAV	Encircle	0.304044630404463
48	USV	Encircle	0.765969316596932
49	UAV	Leader	0.057201646090535
49	USV	Leader	0.165679012345679
49	UAV	Relay	0.666666666666667
49	USV	Relay	0
49	UAV	Encircle	0.259259259259259
49	USV	Encircle	0.782962962962963
50	UAV	Leader	0
50	USV	Leader	0.2
50	UAV	Relay	0.666666666666667
50	USV	Relay	0
50	UAV	Encircle	0.316988608221892
50	USV	Encircle	0.758692421991085
51	UAV	Leader	0.0579222720478326
51	USV	Leader	0.1652466367713
51	UAV	Relay	0.666666666666667
51	USV	Relay	0
51	UAV	Encircle	0.265321375186846
51	USV	Encircle	0.791255605381166
52	UAV	Leader	0.0194776449756529
52	USV	Leader	0.188313413014608
52	UAV	Relay	0.6622399291722
52	USV	Relay	0.00132802124833997
52	UAV	Encircle	0.282425852146968
52	USV	Encircle	0.759096945551129
53	UAV	Leader	0.0279693486590038
53	USV	Leader	0.183218390804598
53	UAV	Relay	0.666666666666667
53	USV	Relay	0
53	UAV	Encircle	0.290804597701149
53	USV	Encircle	0.783218390804598
54	UAV	Leader	0.0213924542979385
54	USV	Leader	0.187164527421237
54	UAV	Relay	0.666666666666667
54	USV	Relay	0
54	UAV	Encircle	0.288603656164916
54	USV	Encircle	0.756359393232205
55	UAV	Leader	0.0296010296010296
55	USV	Leader	0.182239382239382
55	UAV	Relay	0.666666666666667
55	USV	Relay	0
55	UAV	Encircle	0.285714285714286
55	USV	Encircle	0.773230373230373
56	UAV	Leader	0
56	USV	Leader	0.2
56	UAV	Relay	0.666666666666667
56	USV	Relay	0
56	UAV	Encircle	0.310173697270471
56	USV	Encircle	0.74317617866005
57	UAV	Leader	0.047843137254902
57	USV	Leader	0.171294117647059
57	UAV	Relay	0.663921568627451
57	USV	Relay	0
57	UAV	Encircle	0.266274509803922
57	USV	Encircle	0.774588235294118
58	UAV	Leader	0.0146750524109015
58	USV	Leader	0.191194968553459
58	UAV	Relay	0.666666666666667
58	USV	Relay	0
58	UAV	Encircle	0.293501048218029
58	USV	Encircle	0.768553459119497
59	UAV	Leader	0.0628314973480212
59	USV	Leader	0.162301101591187
59	UAV	Relay	0.666666666666667
59	USV	Relay	0
59	UAV	Encircle	0.265197878416973
59	USV	Encircle	0.797062423500612
60	UAV	Leader	0.062015503875969
60	USV	Leader	0.162790697674419
60	UAV	Relay	0.666258669930641
60	USV	Relay	0
60	UAV	Encircle	0.252141982864137
60	USV	Encircle	0.789718482252142
61	UAV	Leader	0.0279805352798053
61	USV	Leader	0.183211678832117
61	UAV	Relay	0.666666666666667
61	USV	Relay	0
61	UAV	Encircle	0.28426601784266
61	USV	Encircle	0.778588807785888
62	UAV	Leader	0.0347135089920535
62	USV	Leader	0.179171894604768
62	UAV	Relay	0.666666666666667
62	USV	Relay	0
62	UAV	Encircle	0.279799247176913
62	USV	Encircle	0.772647427854454
63	UAV	Leader	0.0358550039401103
63	USV	Leader	0.178486997635934
63	UAV	Relay	0.662726556343578
63	USV	Relay	0
63	UAV	Encircle	0.278171788810087
63	USV	Encircle	0.778250591016548
64	UAV	Leader	0.0104796453043128
64	USV	Leader	0.193712212817412
64	UAV	Relay	0.665054413542926
64	USV	Relay	0
64	UAV	Encircle	0.304312777106006
64	USV	Encircle	0.770253929866989
65	UAV	Leader	0.016750418760469
65	USV	Leader	0.189949748743719
65	UAV	Relay	0.666247906197655
65	USV	Relay	0
65	UAV	Encircle	0.298994974874372
65	USV	Encircle	0.772110552763819
66	UAV	Leader	0.074898034853541
66	USV	Leader	0.155061179087875
66	UAV	Relay	0.666666666666667
66	USV	Relay	0
66	UAV	Encircle	0.246941045606229
66	USV	Encircle	0.79888765294772
67	UAV	Leader	0.0355392156862745
67	USV	Leader	0.178676470588235
67	UAV	Relay	0.66625816993464
67	USV	Relay	0
67	UAV	Encircle	0.263071895424837
67	USV	Encircle	0.761519607843137
68	UAV	Leader	0.0985221674876847
68	USV	Leader	0.140147783251232
68	UAV	Relay	0.660098522167488
68	USV	Relay	0
68	UAV	Encircle	0.222906403940887
68	USV	Encircle	0.811330049261084
69	UAV	Leader	0.0172482952266346
69	USV	Leader	0.189651022864019
69	UAV	Relay	0.665864420377056
69	USV	Relay	0
69	UAV	Encircle	0.296430004011231
69	USV	Encircle	0.770878459687124
70	UAV	Leader	0.0126633986928105
70	USV	Leader	0.192401960784314
70	UAV	Relay	0.663807189542484
70	USV	Relay	0
70	UAV	Encircle	0.29452614379085
70	USV	Encircle	0.762990196078431
71	UAV	Leader	0
71	USV	Leader	0.2
71	UAV	Relay	0.666666666666667
71	USV	Relay	0
71	UAV	Encircle	0.319220430107527
71	USV	Encircle	0.771774193548387
72	UAV	Leader	0.0185185185185185
72	USV	Leader	0.188888888888889
72	UAV	Relay	0.666666666666667
72	USV	Relay	0
72	UAV	Encircle	0.298611111111111
72	USV	Encircle	0.773055555555556
73	UAV	Leader	0.0140845070422535
73	USV	Leader	0.191549295774648
73	UAV	Relay	0.666666666666667
73	USV	Relay	0
73	UAV	Encircle	0.295383411580595
73	USV	Encircle	0.757746478873239
74	UAV	Leader	0.0133657351154313
74	USV	Leader	0.191980558930741
74	UAV	Relay	0.663426488456865
74	USV	Relay	0
74	UAV	Encircle	0.294451194815715
74	USV	Encircle	0.773997569866343
75	UAV	Leader	0.0181518151815182
75	USV	Leader	0.189108910891089
75	UAV	Relay	0.665016501650165
75	USV	Relay	0
75	UAV	Encircle	0.297854785478548
75	USV	Encircle	0.771287128712871
76	UAV	Leader	0
76	USV	Leader	0.2
76	UAV	Relay	0.666191832858499
76	USV	Relay	0
76	UAV	Encircle	0.307692307692308
76	USV	Encircle	0.753846153846154
77	UAV	Leader	0.0116888351471181
77	USV	Leader	0.192986698911729
77	UAV	Relay	0.665054413542926
77	USV	Relay	0
77	UAV	Encircle	0.307940346634422
77	USV	Encircle	0.773881499395405
78	UAV	Leader	0.0245346869712352
78	USV	Leader	0.185279187817259
78	UAV	Relay	0.666243654822335
78	USV	Relay	0
78	UAV	Encircle	0.285956006768189
78	USV	Encircle	0.769543147208122
79	UAV	Leader	0.0179299103504482
79	USV	Leader	0.189242053789731
79	UAV	Relay	0.666666666666667
79	USV	Relay	0
79	UAV	Encircle	0.3039934800326
79	USV	Encircle	0.780929095354523
80	UAV	Leader	0.0364077669902913
80	USV	Leader	0.178155339805825
80	UAV	Relay	0.661407766990291
80	USV	Relay	0
80	UAV	Encircle	0.271035598705502
80	USV	Encircle	0.763349514563107
81	UAV	Leader	0.0143884892086331
81	USV	Leader	0.19136690647482
81	UAV	Relay	0.666266986410871
81	USV	Relay	0
81	UAV	Encircle	0.290567545963229
81	USV	Encircle	0.759232613908873
82	UAV	Leader	0
82	USV	Leader	0.2
82	UAV	Relay	0.666666666666667
82	USV	Relay	0
82	UAV	Encircle	0.312439261418853
82	USV	Encircle	0.768513119533528
83	UAV	Leader	0.0378524526844341
83	USV	Leader	0.17728852838934
83	UAV	Relay	0.66396292004635
83	USV	Relay	0
83	UAV	Encircle	0.273078408651989
83	USV	Encircle	0.779837775202781
84	UAV	Leader	0.0143884892086331
84	USV	Leader	0.19136690647482
84	UAV	Relay	0.666666666666667
84	USV	Relay	0
84	UAV	Encircle	0.308153477218225
84	USV	Encircle	0.782494004796163
85	UAV	Leader	0.0367161716171617
85	USV	Leader	0.177722772277228
85	UAV	Relay	0.664191419141914
85	USV	Relay	0
85	UAV	Encircle	0.277640264026403
85	USV	Encircle	0.766584158415841
86	UAV	Leader	0.0336006109201986
86	USV	Leader	0.179839633447881
86	UAV	Relay	0.666666666666667
86	USV	Relay	0
86	UAV	Encircle	0.279114165712104
86	USV	Encircle	0.775028636884307
87	UAV	Leader	0.0341666666666667
87	USV	Leader	0.1795
87	UAV	Relay	0.666666666666667
87	USV	Relay	0
87	UAV	Encircle	0.279583333333333
87	USV	Encircle	0.767
88	UAV	Leader	0.0501792114695341
88	USV	Leader	0.16989247311828
88	UAV	Relay	0.666666666666667
88	USV	Relay	0
88	UAV	Encircle	0.266427718040621
88	USV	Encircle	0.789008363201912
89	UAV	Leader	0.0329482242190843
89	USV	Leader	0.180231065468549
89	UAV	Relay	0.666666666666667
89	USV	Relay	0
89	UAV	Encircle	0.278562259306804
89	USV	Encircle	0.773042362002567
90	UAV	Leader	0.0343200343200343
90	USV	Leader	0.179407979407979
90	UAV	Relay	0.664092664092664
90	USV	Relay	0
90	UAV	Encircle	0.28013728013728
90	USV	Encircle	0.774002574002574
91	UAV	Leader	0
91	USV	Leader	0.2
91	UAV	Relay	0.666666666666667
91	USV	Relay	0
91	UAV	Encircle	0.306369130636913
91	USV	Encircle	0.753417015341702
92	UAV	Leader	0.0178117048346056
92	USV	Leader	0.189312977099237
92	UAV	Relay	0.666666666666667
92	USV	Relay	0
92	UAV	Encircle	0.295589482612383
92	USV	Encircle	0.768447837150127
93	UAV	Leader	0
93	USV	Leader	0.2
93	UAV	Relay	0.665064102564103
93	USV	Relay	0
93	UAV	Encircle	0.302884615384615
93	USV	Encircle	0.765384615384615
94	UAV	Leader	0.03625
94	USV	Leader	0.17825
94	UAV	Relay	0.665
94	USV	Relay	0
94	UAV	Encircle	0.28
94	USV	Encircle	0.77275
95	UAV	Leader	0.0139386698526483
95	USV	Leader	0.191636798088411
95	UAV	Relay	0.666666666666667
95	USV	Relay	0
95	UAV	Encircle	0.295499800876145
95	USV	Encircle	0.766308243727599
96	UAV	Leader	0.0140679953106682
96	USV	Leader	0.191559202813599
96	UAV	Relay	0.666666666666667
96	USV	Relay	0
96	UAV	Encircle	0.300508010941774
96	USV	Encircle	0.750762016412661
97	UAV	Leader	0.0304198800342759
97	USV	Leader	0.181748071979434
97	UAV	Relay	0.666666666666667
97	USV	Relay	0
97	UAV	Encircle	0.284490145672665
97	USV	Encircle	0.765552699228792
98	UAV	Leader	0.0365902694008846
98	USV	Leader	0.178045838359469
98	UAV	Relay	0.666666666666667
98	USV	Relay	0
98	UAV	Encircle	0.270205066344994
98	USV	Encircle	0.756574185765983
99	UAV	Leader	0.0685778527262507
99	USV	Leader	0.15885328836425
99	UAV	Relay	0.665542439572794
99	USV	Relay	0
99	UAV	Encircle	0.258010118043845
99	USV	Encircle	0.811467116357504
100	UAV	Leader	0.0336134453781513
100	USV	Leader	0.179831932773109
100	UAV	Relay	0.666666666666667
100	USV	Relay	0
100	UAV	Encircle	0.27531012404962
100	USV	Encircle	0.759183673469388
